# Supplementary material for: Phase-locked constructing dynamic supramolecular ionic conductive elastomers with superior toughness, autonomous self-healing and recyclability
Source: Nat Commun. 2022 Aug 18;13:4868. doi: 10.1038/s41467-022-32517-4 (PMC9388535; doi:10.1038/s41467-022-32517-4)
Supplement: Supplementary file 8 — Source Data [file 41467_2022_32517_MOESM8_ESM.xlsx]

## Sheet: Fig. 2a
0.00815	2167	0.00815	2065.25	0.00815	1988.5	0.00815	1735.88
0.01714	1233.5	0.01714	1182.72	0.01714	1104.61	0.01714	982.611
0.02613	269.367	0.02613	260.367	0.02613	247.3	0.02613	217.033
0.03512	504.533	0.03512	544.667	0.03512	542.233	0.03512	476.5
0.04412	511.381	0.04412	560.881	0.04412	531.5	0.04412	454.476
0.05311	191.317	0.05311	239.183	0.05311	239.833	0.05311	192.617
0.0621	81.3103	0.0621	111.621	0.0621	105.431	0.0621	91.569
0.07109	46.6438	0.07109	65.6438	0.07109	61.0959	0.07109	57.1918
0.08009	27.494	0.08009	40.5422	0.08009	38.241	0.08009	36.8434
0.08908	17.8537	0.08908	26.8781	0.08908	27.2073	0.08908	26.6219
0.09807	12.3301	0.09807	20.1165	0.09807	17.5437	0.09807	19.9903
0.10707	11.5946	0.10707	15.8468	0.10707	15.3514	0.10707	17.3514
0.11606	8.7193	0.11606	12.2456	0.11606	12.1754	0.11606	14.2193
0.12505	6.65	0.12505	9.875	0.12505	9.48333	0.12505	11.9917
0.13404	5.69173	0.13404	8.40602	0.13404	8.86466	0.13404	11.3308
0.14304	4.63333	0.14304	7.81333	0.14304	7.12	0.14304	9.74
0.15203	3.79861	0.15203	6.74306	0.15203	6.02778	0.15203	8.63194
0.16102	3.78049	0.16102	6.12195	0.16102	5.94512	0.16102	7.98171
0.17001	3.29412	0.17001	5.64706	0.17001	5.20588	0.17001	7.51765
0.17901	2.98864	0.17901	4.76136	0.17901	4.73864	0.17901	6.9375
0.188	2.6701	0.188	4.4433	0.188	4.69072	0.188	6.35052
0.19699	2.66337	0.19699	4.33168	0.19699	4.44059	0.19699	6.26733
0.20598	2.42211	0.20598	4.14573	0.20598	4.18091	0.20598	5.9397
0.21498	2.11793	0.21498	3.81132	0.21498	3.77359	0.21498	5.82547
0.22397	2.05752	0.22397	3.75221	0.22397	4.03097	0.22397	5.61947
0.23296	1.9751	0.23296	3.60581	0.23296	4	0.23296	5.73859
0.24196	1.91453	0.24196	3.51282	0.24196	3.93162	0.24196	5.73932
0.25095	1.87854	0.25095	3.46154	0.25095	3.81781	0.25095	5.46559
0.25994	1.72491	0.25994	3.4684	0.25994	4.07807	0.25994	5.55762
0.26893	1.71875	0.26893	3.25391	0.26893	3.77734	0.26893	5.45703
0.27793	1.70447	0.27793	3.30584	0.27793	3.79038	0.27793	5.65292
0.28692	1.77509	0.28692	3.36678	0.28692	4.05536	0.28692	5.48097
0.29591	1.5159	0.29591	3.22262	0.29591	4.08127	0.29591	5.60424
0.3049	1.72698	0.3049	3.37778	0.3049	3.88571	0.3049	5.73016
0.3139	1.68438	0.3139	3.39688	0.3139	4.30938	0.3139	5.9375
0.32289	1.87578	0.32289	3.64286	0.32289	4.08075	0.32289	5.69876
0.33188	1.76708	0.33188	3.59317	0.33188	4.2205	0.33188	5.72671
0.34088	1.89118	0.34088	3.62059	0.34088	4.32647	0.34088	6
0.34987	1.80899	0.34987	3.54214	0.34987	4.46629	0.34987	6.26405
0.35886	1.75493	0.35886	3.70141	0.35886	4.59718	0.35886	6.29578
0.36785	1.9947	0.36785	3.81167	0.36785	4.77188	0.36785	6.23607
0.37685	1.8374	0.37685	3.92141	0.37685	4.69377	0.37685	6.41192
0.38584	1.87003	0.38584	4.00796	0.38584	4.86472	0.38584	6.63661
0.39483	1.96154	0.39483	4.17789	0.39483	5.15865	0.39483	6.94952
0.40382	2.03015	0.40382	4.22864	0.40382	5.22362	0.40382	6.98241
0.41282	2.18492	0.41282	4.49635	0.41282	5.36496	0.41282	7.28711
0.42181	2.28297	0.42181	4.39808	0.42181	5.59472	0.42181	7.28297
0.4308	2.15691	0.4308	4.55504	0.4308	5.4192	0.4308	7.1452
0.43979	2.31278	0.43979	4.60793	0.43979	5.81718	0.43979	7.57489
0.44879	2.22096	0.44879	4.63326	0.44879	5.76993	0.44879	7.63098
0.45778	2.38261	0.45778	4.8913	0.45778	6.04348	0.45778	7.67609
0.46677	2.58263	0.46677	5.06356	0.46677	6.07839	0.46677	7.56568
0.47577	2.47629	0.47577	4.96336	0.47577	6.32974	0.47577	7.95474
0.48476	2.57229	0.48476	5.2751	0.48476	6.27912	0.48476	8.17269
0.49375	2.78629	0.49375	5.41734	0.49375	6.35686	0.49375	8.33266
0.50274	2.71581	0.50274	5.41453	0.50274	6.11752	0.50274	8.28205
0.51174	2.88745	0.51174	5.29889	0.51174	6.47786	0.51174	8.56089
0.52073	2.83977	0.52073	5.68726	0.52073	6.49228	0.52073	8.60232
0.52972	2.88676	0.52972	5.87332	0.52972	6.5739	0.52972	8.65643
0.53871	2.93704	0.53871	5.67593	0.53871	6.95926	0.53871	8.47407
0.54771	2.97967	0.54771	5.68762	0.54771	6.69871	0.54771	8.90943
0.5567	3.04028	0.5567	5.84764	0.5567	6.57443	0.5567	8.63398
0.56569	3.05872	0.56569	5.82384	0.56569	6.77936	0.56569	8.68683
0.57468	3.10806	0.57468	5.72213	0.57468	7.00686	0.57468	8.73928
0.58368	3.06993	0.58368	5.79196	0.58368	6.78147	0.58368	8.84441
0.59267	3.20719	0.59267	5.79966	0.59267	6.85445	0.59267	8.42123
0.60166	3.24675	0.60166	5.81981	0.60166	6.65747	0.60166	8.57143
0.61066	3.16938	0.61066	5.59772	0.61066	6.5	0.61066	8.57003
0.61965	3.11443	0.61965	5.69818	0.61965	6.49088	0.61965	8.45605
0.62864	3.0566	0.62864	5.41195	0.62864	6.40252	0.62864	8.29088
0.63763	3.15562	0.63763	5.41757	0.63763	6.24191	0.63763	7.87057
0.64663	3.21773	0.64663	5.32815	0.64663	6.06221	0.64663	8.06843
0.65562	3.06891	0.65562	5.20827	0.65562	5.87902	0.65562	7.85911
0.66461	3.00602	0.66461	4.9744	0.66461	5.69729	0.66461	7.61747
0.6736	2.93068	0.6736	4.85988	0.6736	5.79646	0.6736	7.4351
0.6826	2.93403	0.6826	4.71964	0.6826	5.49475	0.6826	7.34033
0.69159	2.98603	0.69159	4.67877	0.69159	5.37011	0.69159	7.16062
0.70058	2.73593	0.70058	4.69408	0.70058	5.22367	0.70058	6.91053
0.70958	2.74742	0.70958	4.31906	0.70958	5.11817	0.70958	6.74742
0.71857	2.6729	0.71857	4.04139	0.71857	4.85314	0.71857	6.75167
0.72756	2.59809	0.72756	4.20027	0.72756	4.71662	0.72756	6.31063
0.73655	2.50694	0.73655	3.89028	0.73655	4.56667	0.73655	6.28056
0.74555	2.44489	0.74555	3.81275	0.74555	4.36521	0.74555	6.02656
0.75454	2.41678	0.75454	3.68975	0.75454	4.249	0.75454	5.70839
0.76353	2.25462	0.76353	3.45646	0.76353	4.08311	0.76353	5.6095
0.77252	2.22066	0.77252	3.33801	0.77252	3.90816	0.77252	5.52679
0.78152	2.15013	0.78152	3.30916	0.78152	3.70738	0.78152	5.1972
0.79051	2.02571	0.79051	3.15424	0.79051	3.76735	0.79051	5.02442
0.7995	1.9771	0.7995	3.06234	0.7995	3.46565	0.7995	4.96819
0.80849	1.83494	0.80849	2.89759	0.80849	3.38795	0.80849	4.76265
0.81749	1.86199	0.81749	2.84262	0.81749	3.36925	0.81749	4.65496
0.82648	1.76904	0.82648	2.75921	0.82648	3.2199	0.82648	4.4656
0.83547	1.70096	0.83547	2.63278	0.83547	3.19976	0.83547	4.50239
0.84447	1.59507	0.84447	2.41901	0.84447	2.9061	0.84447	4.28756
0.85346	1.6	0.85346	2.45089	0.85346	2.91361	0.85346	3.97633
0.86245	1.52914	0.86245	2.33217	0.86245	2.78788	0.86245	3.90093
0.87144	1.42529	0.87144	2.29655	0.87144	2.80115	0.87144	3.75172
0.88044	1.45109	0.88044	2.24051	0.88044	2.78021	0.88044	3.7641
0.88943	1.30752	0.88943	2.13019	0.88943	2.51964	0.88943	3.65657
0.89842	1.24701	0.89842	2.03917	0.89842	2.55386	0.89842	3.49184
0.90741	1.32044	0.90741	1.99227	0.90741	2.31271	0.90741	3.52044
0.91641	1.27834	0.91641	1.92593	0.91641	2.3266	0.91641	3.2615
0.9254	1.22732	0.9254	1.8561	0.9254	2.26695	0.9254	3.17935
0.93439	1.17807	0.93439	1.87622	0.93439	2.14115	0.93439	3.11835
0.94338	1.10021	0.94338	1.73881	0.94338	1.98721	0.94338	3.0629
0.95238	1.09072	0.95238	1.70282	0.95238	2.01877	0.95238	2.94682
0.96137	1.03594	0.96137	1.66491	0.96137	1.98309	0.96137	2.82875
0.97036	1.00103	0.97036	1.60083	0.97036	1.88521	0.97036	2.79628
0.97936	0.95569	0.97936	1.48137	0.97936	1.89728	0.97936	2.61531
0.98835	0.93007	0.98835	1.53547	0.98835	1.80619	0.98835	2.56344
0.99734	0.89555	0.99734	1.45398	0.99734	1.71458	0.99734	2.50362
1.00633	0.875	1.00633	1.42224	1.00633	1.66732	1.00633	2.42421
1.01533	0.86705	1.01533	1.3343	1.01533	1.68401	1.01533	2.35164
1.02432	0.87512	1.02432	1.35877	1.02432	1.57681	1.02432	2.37364
1.03331	0.84787	1.03331	1.22093	1.03331	1.4719	1.03331	2.29457
1.0423	0.83776	1.0423	1.24478	1.0423	1.60531	1.0423	2.16983
1.0513	0.71607	1.0513	1.20212	1.0513	1.44947	1.0513	2.23388
1.06029	0.72056	1.06029	1.1757	1.06029	1.44673	1.06029	2.15234
1.06928	0.73897	1.06928	1.1784	1.06928	1.41878	1.06928	2.10986
1.07828	0.70253	1.07828	1.14687	1.07828	1.36389	1.07828	2.03742
1.08727	0.64695	1.08727	1.12107	1.08727	1.34473	1.08727	1.94824
1.09626	0.63718	1.09626	1.08484	1.09626	1.42509	1.09626	1.90433
1.10525	0.67901	1.10525	1.04409	1.10525	1.31129	1.10525	1.88183
1.11425	0.66821	1.11425	1.03522	1.11425	1.32901	1.11425	1.85172
1.12324	0.68577	1.12324	1.00269	1.12324	1.19606	1.12324	1.76365
1.13223	0.65112	1.13223	0.93523	1.13223	1.28584	1.13223	1.6848
1.14122	0.6552	1.14122	0.98236	1.14122	1.16314	1.14122	1.7672
1.15022	0.60839	1.15022	0.94231	1.15022	1.21154	1.15022	1.65385
1.15921	0.57155	1.15921	0.93867	1.15921	1.15077	1.15921	1.67973
1.1682	0.58217	1.1682	0.90909	1.1682	1.11539	1.1682	1.54808
1.1772	0.54924	1.1772	0.82003	1.1772	1.08998	1.1772	1.54669
1.18619	0.54697	1.18619	0.86367	1.18619	1.05569	1.18619	1.47382
1.19518	0.50417	1.19518	0.84808	1.19518	1.08765	1.19518	1.58431
1.20417	0.58638	1.20417	0.81447	1.20417	1.0383	1.20417	1.52511
1.21317	0.50572	1.21317	0.79167	1.21317	1.0433	1.21317	1.41748
1.22216	0.48796	1.22216	0.79535	1.22216	1.08507	1.22216	1.50963
1.23115	0.50249	1.23115	0.80846	1.23115	0.9602	1.23115	1.45357
1.24014	0.5004	1.24014	0.80128	1.24014	0.97366	1.24014	1.32881
1.24914	0.48594	1.24914	0.81526	1.24914	0.90843	1.24914	1.30442
1.25813	0.468	1.25813	0.76	1.25813	0.8936	1.25813	1.3264
1.26712	0.46966	1.26712	0.76596	1.26712	0.82191	1.26712	1.33649
1.27611	0.44669	1.27611	0.69416	1.27611	0.86926	1.27611	1.30506
1.28511	0.41264	1.28511	0.73947	1.28511	0.8869	1.28511	1.26053
1.2941	0.43935	1.2941	0.73795	1.2941	0.85537	1.2941	1.29005
1.30309	0.44478	1.30309	0.68469	1.30309	0.84539	1.30309	1.26504
1.31209	0.46496	1.31209	0.7061	1.31209	0.93745	1.31209	1.24416
1.32108	0.42758	1.32108	0.67103	1.32108	0.81433	1.32108	1.26425
1.33007	0.42351	1.33007	0.63979	1.33007	0.80633	1.33007	1.2095
1.33906	0.41728	1.33906	0.65657	1.33906	0.77253	1.33906	1.16322
1.34806	0.44815	1.34806	0.64724	1.34806	0.7782	1.34806	1.13929
1.35705	0.40537	1.35705	0.63959	1.35705	0.781	1.35705	1.11675
1.36604	0.38085	1.36604	0.6095	1.36604	0.77357	1.36604	1.0735
1.37503	0.4412	1.37503	0.62036	1.37503	0.77743	1.37503	1.10339
1.38403	0.36972	1.38403	0.59602	1.38403	0.75618	1.38403	1.03984
1.39302	0.3867	1.39302	0.56404	1.39302	0.74877	1.39302	1.03448
1.40201	0.36266	1.40201	0.59668	1.40201	0.76183	1.40201	1.05643
1.411	0.34542	1.411	0.61313	1.411	0.74611	1.411	1.04922
1.42	0.40238	1.42	0.58234	1.42	0.68761	1.42	1.05518
1.42899	0.37265	1.42899	0.60085	1.42899	0.68889	1.42899	0.99231
1.43798	0.3693	1.43798	0.56842	1.43798	0.70263	1.43798	0.97281
1.44698	0.40193	1.44698	0.53034	1.44698	0.66315	1.44698	0.95339
1.45597	0.36717	1.45597	0.59753	1.45597	0.68579	1.45597	0.94087
1.46496	0.37511	1.46496	0.58908	1.46496	0.61146	1.46496	0.90689
1.47395	0.33274	1.47395	0.54956	1.47395	0.65664	1.47395	0.93717
1.48295	0.41825	1.48295	0.5393	1.48295	0.64137	1.48295	0.88166
1.49194	0.36297	1.49194	0.51054	1.49194	0.63978	1.49194	0.92209
1.50093	0.32779	1.50093	0.48199	1.50093	0.65836	1.50093	0.92059
1.50992	0.34743	1.50992	0.51746	1.50992	0.63511	1.50992	0.90441
1.51892	0.3485	1.51892	0.50591	1.51892	0.64149	1.51892	0.95814
1.52791	0.33174	1.52791	0.47569	1.52791	0.57769	1.52791	0.90086
1.5369	0.3674	1.5369	0.51013	1.5369	0.6151	1.5369	0.86372
1.5459	0.33796	1.5459	0.475	1.5459	0.60741	1.5459	0.78796
1.55489	0.33716	1.55489	0.4751	1.55489	0.58142	1.55489	0.88123
1.56388	0.3018	1.56388	0.45405	1.56388	0.58739	1.56388	0.84595
1.57287	0.31032	1.57287	0.48934	1.57287	0.59165	1.57287	0.86786
1.58187	0.31834	1.58187	0.49321	1.58187	0.5781	1.58187	0.84295
1.59086	0.32376	1.59086	0.50478	1.59086	0.58852	1.59086	0.81419
1.59985	0.32697	1.59985	0.49881	1.59985	0.59507	1.59985	0.81305
1.60884	0.29255	1.60884	0.45882	1.60884	0.59451	1.60884	0.76863
1.61784	0.298	1.61784	0.46928	1.61784	0.5745	1.61784	0.81567
1.62683	0.31448	1.62683	0.41931	1.62683	0.58824	1.62683	0.85822
1.63582	0.3146	1.63582	0.43358	1.63582	0.57883	1.63582	0.8073
1.64481	0.32102	1.64481	0.44687	1.64481	0.56971	1.64481	0.7581
1.65381	0.31121	1.65381	0.45182	1.65381	0.5389	1.65381	0.76303
1.6628	0.28096	1.6628	0.42216	1.6628	0.53874	1.6628	0.80087
1.67179	0.29386	1.67179	0.41949	1.67179	0.58267	1.67179	0.74874
1.68079	0.29404	1.68079	0.41123	1.68079	0.53675	1.68079	0.80721
1.68978	0.27266	1.68978	0.42469	1.68978	0.50349	1.68978	0.74756
1.69877	0.26389	1.69877	0.47014	1.69877	0.50208	1.69877	0.74514
1.70776	0.2965	1.70776	0.44475	1.70776	0.52231	1.70776	0.74125
1.71676	0.29087	1.71676	0.41826	1.71676	0.50749	1.71676	0.75681
1.72575	0.28704	1.72575	0.42857	1.72575	0.51761	1.72575	0.72824
1.73474	0.28446	1.73474	0.42095	1.73474	0.53378	1.73474	0.72095
1.74373	0.29096	1.74373	0.41678	1.74373	0.52425	1.74373	0.69921
1.75273	0.29404	1.75273	0.43287	1.75273	0.54748	1.75273	0.72364
1.76172	0.27237	1.76172	0.44798	1.76172	0.55931	1.76172	0.71836
1.77071	0.26913	1.77071	0.4426	1.77071	0.49681	1.77071	0.68048
1.77971	0.28951	1.77971	0.38342	1.77971	0.50259	1.77971	0.65479
1.7887	0.27413	1.7887	0.40412	1.7887	0.47104	1.7887	0.68855
1.79769	0.27847	1.79769	0.39237	1.79769	0.50939	1.79769	0.67146
1.80668	0.28473	1.80668	0.35982	1.80668	0.48185	1.80668	0.699
1.81568	0.29036	1.81568	0.37171	1.81568	0.50814	1.81568	0.69775
1.82467	0.27092	1.82467	0.39182	1.82467	0.51767	1.82467	0.6677
1.83366	0.25369	1.83366	0.37654	1.83366	0.4785	1.83366	0.68919
1.84265	0.27206	1.84265	0.3799	1.84265	0.47733	1.84265	0.70037
1.85165	0.30318	1.85165	0.39976	1.85165	0.45049	1.85165	0.64731
1.86064	0.26061	1.86064	0.40765	1.86064	0.49193	1.86064	0.66587
1.86963	0.27976	1.86963	0.371	1.86963	0.49305	1.86963	0.63746
1.87862	0.27224	1.87862	0.37373	1.87862	0.50209	1.87862	0.64179
1.88762	0.26616	1.88762	0.3584	1.88762	0.49354	1.88762	0.62397
1.89661	0.25928	1.89661	0.35533	1.89661	0.48615	1.89661	0.69299
1.9056	0.23324	1.9056	0.33936	1.9056	0.50321	1.9056	0.6344
1.9146	0.2462	1.9146	0.35848	1.9146	0.47135	1.9146	0.63392
1.92359	0.25129	1.92359	0.36055	1.92359	0.48189	1.92359	0.6199
1.93258	0.22878	1.93258	0.34404	1.93258	0.45298	1.93258	0.60092
1.94157	0.24914	1.94157	0.3473	1.94157	0.46498	1.94157	0.61596
1.95057	0.25156	1.95057	0.38924	1.95057	0.43626	1.95057	0.62323
1.95956	0.23064	1.95956	0.35592	1.95956	0.46298	1.95956	0.63269
1.96855	0.25767	1.96855	0.35639	1.96855	0.47462	1.96855	0.65031
1.97754	0.25986	1.97754	0.36313	1.97754	0.44975	1.97754	0.61966
1.98654	0.25583	1.98654	0.34906	1.98654	0.46171	1.98654	0.59378
1.99553	0.26855	1.99553	0.33776	1.99553	0.45238	1.99553	0.60742
2.00452	0.25397	2.00452	0.37055	2.00452	0.45977	2.00452	0.60646
2.01351	0.2538	2.01351	0.32935	2.01351	0.46304	2.01351	0.6087
2.02251	0.23856	2.02251	0.34368	2.02251	0.4341	2.02251	0.60185
2.0315	0.26089	2.0315	0.3159	2.0315	0.47821	2.0315	0.61329
2.04049	0.25346	2.04049	0.33866	2.04049	0.46006	2.04049	0.57934
2.04949	0.23901	2.04949	0.34352	2.04949	0.42551	2.04949	0.60075
2.05848	0.25427	2.05848	0.36966	2.05848	0.43216	2.05848	0.55876
2.06747	0.24515	2.06747	0.33944	2.06747	0.44264	2.06747	0.57412
2.07646	0.24749	2.07646	0.34744	2.07646	0.42306	2.07646	0.61026
2.08546	0.24528	2.08546	0.34906	2.08546	0.42558	2.08546	0.57652
2.09445	0.24521	2.09445	0.33575	2.09445	0.41231	2.09445	0.57889
2.10344	0.24935	2.10344	0.33852	2.10344	0.41835	2.10344	0.57802
2.11243	0.23414	2.11243	0.32439	2.11243	0.42702	2.11243	0.56421
2.12143	0.24578	2.12143	0.3301	2.12143	0.44303	2.12143	0.57128
2.13042	0.25295	2.13042	0.32632	2.13042	0.41919	2.13042	0.57619
2.13941	0.25782	2.13941	0.33451	2.13941	0.39808	2.13941	0.55802
2.14841	0.21352	2.14841	0.33757	2.14841	0.42908	2.14841	0.56228
2.1574	0.24415	2.1574	0.31739	2.1574	0.44195	2.1574	0.56652
2.16639	0.23807	2.16639	0.31592	2.16639	0.41537	2.16639	0.5545
2.17538	0.2278	2.17538	0.30958	2.17538	0.39739	2.17538	0.5434
2.18438	0.22364	2.18438	0.30554	2.18438	0.41491	2.18438	0.56793
2.19337	0.24227	2.19337	0.32203	2.19337	0.38883	2.19337	0.5678
2.20236	0.23306	2.20236	0.34276	2.20236	0.40273	2.20236	0.5802
2.21135	0.23935	2.21135	0.3211	2.21135	0.38228	2.21135	0.51542
2.22035	0.24012	2.22035	0.33236	2.22035	0.36408	2.22035	0.55149
2.22934	0.25288	2.22934	0.32308	2.22934	0.40481	2.22934	0.52115
2.23833	0.23122	2.23833	0.31362	2.23833	0.38875	2.23833	0.54678
2.24732	0.23176	2.24732	0.32093	2.24732	0.39676	2.24732	0.52313
2.25632	0.24904	2.25632	0.30106	2.25632	0.37717	2.25632	0.53083
2.26531	0.21008	2.26531	0.31226	2.26531	0.41017	2.26531	0.52329
2.2743	0.22446	2.2743	0.3388	2.2743	0.38519	2.2743	0.52905
2.2833	0.2253	2.2833	0.31647	2.2833	0.37279	2.2833	0.54845
2.29229	0.21577	2.29229	0.31996	2.29229	0.37852	2.29229	0.5408
2.30128	0.24788	2.30128	0.32596	2.30128	0.40216	2.30128	0.54892
2.31027	0.23208	2.31027	0.3217	2.31027	0.3783	2.31027	0.51321
2.31927	0.235	2.31927	0.32727	2.31927	0.37273	2.31927	0.535
2.32826	0.23281	2.32826	0.32063	2.32826	0.39638	2.32826	0.53578
2.33725	0.2461	2.33725	0.33731	2.33725	0.36572	2.33725	0.52566
2.34624	0.22647	2.34624	0.31969	2.34624	0.39654	2.34624	0.51933
2.35524	0.23454	2.35524	0.31608	2.35524	0.37105	2.35524	0.53138
2.36423	0.23329	2.36423	0.31449	2.36423	0.37865	2.36423	0.51009
2.37322	0.25	2.37322	0.30199	2.37322	0.37658	2.37322	0.50316
2.38221	0.24787	2.38221	0.2909	2.38221	0.36127	2.38221	0.50381
2.39121	0.23831	2.39121	0.34031	2.39121	0.38797	2.39121	0.53051
2.4002	0.23659	2.4002	0.31185	2.4002	0.411	2.4002	0.50428
2.40919	0.24033	2.40919	0.31371	2.40919	0.36555	2.40919	0.53383
2.41819	0.24149	2.41819	0.31314	2.41819	0.39363	2.41819	0.51305
2.42718	0.2408	2.42718	0.31264	2.42718	0.39024	2.42718	0.53481
2.43617	0.23024	2.43617	0.30022	2.43617	0.38834	2.43617	0.50497
2.44516	0.22982	2.44516	0.3004	2.44516	0.38024	2.44516	0.51434
2.45416	0.21003	2.45416	0.32887	2.45416	0.38721	2.45416	0.50346
2.46315	0.23236	2.46315	0.30981	2.46315	0.3821	2.46315	0.50775
2.47214	0.21284	2.47214	0.32184	2.47214	0.3533	2.47214	0.50926
2.48113	0.20925	2.48113	0.30264	2.48113	0.33766	2.48113	0.50713
2.49013	0.21875	2.49013	0.29452	2.49013	0.37543	2.49013	0.51498
2.49912	0.22423	2.49912	0.29617	2.49912	0.38915	2.49912	0.50989
2.50811	0.23781	2.50811	0.31565	2.50811	0.35629	2.50811	0.50855
2.51711	0.21024	2.51711	0.30457	2.51711	0.35787	2.51711	0.49873
2.5261	0.21645	2.5261	0.28459	2.5261	0.35854	2.5261	0.50644
2.53509	0.2183	2.53509	0.3	2.53509	0.37191	2.53509	0.53532
2.54408	0.22038	2.54408	0.29412	2.54408	0.37738	2.54408	0.50539
2.55308	0.2362	2.55308	0.30345	2.55308	0.35782	2.55308	0.51059
2.56207	0.22693	2.56207	0.29385	2.56207	0.37697	2.56207	0.50499
2.57106	0.22577	2.57106	0.30157	2.57106	0.39064	2.57106	0.46935
2.58005	0.20797	2.58005	0.2873	2.58005	0.36909	2.58005	0.49199
2.58905	0.23027	2.58905	0.29705	2.58905	0.3533	2.58905	0.48887
2.59804	0.22354	2.59804	0.33183	2.59804	0.36248	2.59804	0.4998
2.60703	0.2421	2.60703	0.31514	2.60703	0.37341	2.60703	0.49282
2.61602	0.22932	2.61602	0.29398	2.61602	0.38313	2.61602	0.49398
2.62502	0.22236	2.62502	0.28757	2.62502	0.37303	2.62502	0.48846
2.63401	0.22669	2.63401	0.30627	2.63401	0.35209	2.63401	0.48432
2.643	0.21644	2.643	0.28674	2.643	0.35068	2.643	0.48332
2.652	0.2186	2.652	0.28301	2.652	0.35829	2.652	0.47424
2.66099	0.21597	2.66099	0.27745	2.66099	0.3525	2.66099	0.47944
2.66998	0.19686	2.66998	0.28667	2.66998	0.3502	2.66998	0.47451
2.67897	0.21322	2.67897	0.28639	2.67897	0.36033	2.67897	0.51095
2.68797	0.21779	2.68797	0.26326	2.68797	0.37016	2.68797	0.49422
2.69696	0.2237	2.69696	0.28354	2.69696	0.35158	2.69696	0.48612
2.70595	0.23337	2.70595	0.28681	2.70595	0.35563	2.70595	0.47559
2.71494	0.21617	2.71494	0.29665	2.71494	0.37278	2.71494	0.46469
2.72394	0.21281	2.72394	0.28796	2.72394	0.35621	2.72394	0.46434
2.73293	0.20157	2.73293	0.28454	2.73293	0.34951	2.73293	0.48337
2.74192	0.2009	2.74192	0.29337	2.74192	0.35597	2.74192	0.50164
2.75091	0.19603	2.75091	0.28991	2.75091	0.35691	2.75091	0.47353
2.75991	0.19549	2.75991	0.26942	2.75991	0.37009	2.75991	0.49206
2.7689	0.21584	2.7689	0.28352	2.7689	0.33972	2.7689	0.5066
2.77789	0.22628	2.77789	0.29504	2.77789	0.36902	2.77789	0.45735
2.78689	0.2	2.78689	0.3046	2.78689	0.33873	2.78689	0.46258
2.79588	0.23352	2.79588	0.3072	2.79588	0.3576	2.79588	0.4847
2.80487	0.22302	2.80487	0.28992	2.80487	0.35861	2.80487	0.47725
2.81386	0.21685	2.81386	0.29534	2.81386	0.35965	2.81386	0.47494
2.82286	0.22142	2.82286	0.30153	2.82286	0.34158	2.82286	0.46895
2.83185	0.18909	2.83185	0.29955	2.83185	0.35045	2.83185	0.46364
2.84084	0.21354	2.84084	0.28894	2.84084	0.33589	2.84084	0.46817
2.84983	0.19201	2.84983	0.27916	2.84983	0.35043	2.84983	0.47662
2.85883	0.2075	2.85883	0.28016	2.85883	0.33364	2.85883	0.4808
2.86782	0.2192	2.86782	0.29649	2.86782	0.33536	2.86782	0.48384
2.87681	0.19325	2.87681	0.26861	2.87681	0.35506	2.87681	0.46787
2.88581	0.2259	2.88581	0.28283	2.88581	0.35399	2.88581	0.51423
2.8948	0.21361	2.8948	0.27883	2.8948	0.36909	2.8948	0.47495
2.90379	0.20308	2.90379	0.27918	2.90379	0.36648	2.90379	0.48599
2.91278	0.20314	2.91278	0.2902	2.91278	0.35633	2.91278	0.46432
2.92178	0.19582	2.92178	0.31511	2.92178	0.33508	2.92178	0.47006
2.93077	0.23955	2.93077	0.28182	2.93077	0.34946	2.93077	0.46407
2.93976	0.21173	2.93976	0.28326	2.93976	0.33953	2.93976	0.45207
2.94875	0.23435	2.94875	0.30408	2.94875	0.3482	2.94875	0.48719
2.95775	0.21792	2.95775	0.30901	2.95775	0.35406	2.95775	0.45593
2.96674	0.20067	2.96674	0.29381	2.96674	0.32453	2.96674	0.47
2.97573	0.21637	2.97573	0.27956	2.97573	0.34945	2.97573	0.44806
2.98472	0.2049	2.98472	0.28775	2.98472	0.37206	2.98472	0.475
2.99372	0.19283	2.99372	0.29893	2.99372	0.35707	2.99372	0.46463
3.00271	0.20408	3.00271	0.28814	3.00271	0.36249	3.00271	0.45578
3.0117	0.21379	3.0117	0.28323	3.0117	0.35615	3.0117	0.46825
3.0207	0.20576	3.0207	0.28777	3.0207	0.34628	3.0207	0.45755
3.02969	0.19714	3.02969	0.28241	3.02969	0.32627	3.02969	0.45244
3.03868	0.22134	3.03868	0.2752	3.03868	0.33597	3.03868	0.45702
3.04767	0.20299	3.04767	0.27761	3.04767	0.32289	3.04767	0.43234
3.05667	0.20159	3.05667	0.28252	3.05667	0.34707	3.05667	0.47269
3.06566	0.21481	3.06566	0.29132	3.06566	0.3335	3.06566	0.48504
3.07465	0.21341	3.07465	0.29621	3.07465	0.34598	3.07465	0.4761
3.08364	0.21296	3.08364	0.28265	3.08364	0.3231	3.08364	0.47758
3.09264	0.20979	3.09264	0.26308	3.09264	0.35804	3.09264	0.46899
3.10163	0.21334	3.10163	0.2668	3.10163	0.35655	3.10163	0.46984
3.11062	0.20948	3.11062	0.28626	3.11062	0.3455	3.11062	0.46256
3.11962	0.20317	3.11962	0.27137	3.11962	0.32421	3.11962	0.44909
3.12861	0.19933	3.12861	0.27877	3.12861	0.33077	3.12861	0.44295
3.1376	0.19876	3.1376	0.25868	3.1376	0.32382	3.1376	0.45031
3.14659	0.20416	3.14659	0.27788	3.14659	0.3294	3.14659	0.47495
3.15559	0.17556	3.15559	0.29963	3.15559	0.33146	3.15559	0.46489
3.16458	0.22089	3.16458	0.27216	3.16458	0.31337	3.16458	0.45759
3.17357	0.21125	3.17357	0.28497	3.17357	0.33365	3.17357	0.45463
3.18256	0.2093	3.18256	0.28761	3.18256	0.35453	3.18256	0.45847
3.19156	0.2129	3.19156	0.29777	3.19156	0.34239	3.19156	0.43841
3.20055	0.2157	3.20055	0.27914	3.20055	0.3313	3.20055	0.47039
3.20954	0.19914	3.20954	0.28791	3.20954	0.34453	3.20954	0.43954
3.21853	0.2	3.21853	0.30874	3.21853	0.34078	3.21853	0.46748
3.22753	0.19953	3.22753	0.30427	3.22753	0.33223	3.22753	0.46256
3.23652	0.20048	3.23652	0.27084	3.23652	0.32096	3.23652	0.46361
3.24551	0.21517	3.24551	0.29723	3.24551	0.32109	3.24551	0.45372
3.25451	0.20029	3.25451	0.29067	3.25451	0.35076	3.25451	0.46654
3.2635	0.21785	3.2635	0.28311	3.2635	0.33493	3.2635	0.47313
3.27249	0.20346	3.27249	0.27898	3.27249	0.33862	3.27249	0.46272
3.28148	0.2288	3.28148	0.26677	3.28148	0.31164	3.28148	0.44231
3.29048	0.21206	3.29048	0.2518	3.29048	0.31307	3.29048	0.46242
3.29947	0.2156	3.29947	0.28149	3.29947	0.33188	3.29947	0.44671
3.30846	0.22118	3.30846	0.27192	3.30846	0.32906	3.30846	0.46453
3.31745	0.20903	3.31745	0.29409	3.31745	0.32052	3.31745	0.47525
3.32645	0.20803	3.32645	0.27949	3.32645	0.36074	3.32645	0.4557
3.33544	0.21509	3.33544	0.29781	3.33544	0.32555	3.33544	0.4472
3.34443	0.20485	3.34443	0.3043	3.34443	0.30529	3.34443	0.45324
3.35342	0.19489	3.35342	0.29185	3.35342	0.31645	3.35342	0.46551
3.36242	0.19803	3.36242	0.29261	3.36242	0.30394	3.36242	0.45369
3.37141	0.20366	3.37141	0.29412	3.37141	0.30351	3.37141	0.43846
3.3804	0.19447	3.3804	0.27789	3.3804	0.32687	3.3804	0.43501
3.3894	0.19392	3.3894	0.29063	3.3894	0.34098	3.3894	0.4676
3.39839	0.19558	3.39839	0.30762	3.39839	0.32924	3.39839	0.47076
3.40738	0.20205	3.40738	0.28082	3.40738	0.32387	3.40738	0.46624
3.41637	0.20858	3.41637	0.28493	3.41637	0.33184	3.41637	0.47904
3.42537	0.20127	3.42537	0.28697	3.42537	0.33007	3.42537	0.4667
3.43436	0.20469	3.43436	0.28907	3.43436	0.3325	3.43436	0.44334
3.44335	0.20401	3.44335	0.29697	3.44335	0.33611	3.44335	0.44276
3.45234	0.18417	3.45234	0.27775	3.45234	0.32902	3.45234	0.47735
3.46134	0.21353	3.46134	0.29474	3.46134	0.31729	3.46134	0.42406
3.47033	0.17862	3.47033	0.27282	3.47033	0.34114	3.47033	0.43192
3.47932	0.19738	3.47932	0.2741	3.47932	0.3367	3.47932	0.45331
3.48832	0.20158	3.48832	0.27241	3.48832	0.31105	3.48832	0.44577
3.49731	0.21838	3.49731	0.30138	3.49731	0.3251	3.49731	0.44664
3.5063	0.21252	3.5063	0.27208	3.5063	0.33922	3.5063	0.46441
3.51529	0.19064	3.51529	0.29965	3.51529	0.32155	3.51529	0.43355
3.52429	0.20412	3.52429	0.26395	3.52429	0.34641	3.52429	0.44495
3.53328	0.19208	3.53328	0.26931	3.53328	0.34257	3.53328	0.43317
3.54227	0.19169	3.54227	0.27277	3.54227	0.33283	3.54227	0.44795
3.55126	0.18964	3.55126	0.30584	3.55126	0.31388	3.55126	0.44819
3.56026	0.21386	3.56026	0.29163	3.56026	0.3325	3.56026	0.44965
3.56925	0.20688	3.56925	0.29034	3.56925	0.3389	3.56925	0.48002
3.57824	0.21307	3.57824	0.26533	3.57824	0.3206	3.57824	0.44271
3.58723	0.20743	3.58723	0.28076	3.58723	0.3335	3.58723	0.45555
3.59623	0.20513	3.59623	0.28054	3.59623	0.33937	3.59623	0.4178
3.60522	0.21563	3.60522	0.27245	3.60522	0.33587	3.60522	0.46119
3.61421	0.2113	3.61421	0.28492	3.61421	0.33434	3.61421	0.44478
3.62321	0.22084	3.62321	0.2682	3.62321	0.33051	3.62321	0.41874
3.6322	0.21079	3.6322	0.26375	3.6322	0.31619	3.6322	0.46436
3.64119	0.19789	3.64119	0.26032	3.64119	0.33283	3.64119	0.42246
3.65018	0.20861	3.65018	0.27392	3.65018	0.3362	3.65018	0.44354
3.65918	0.19785	3.65918	0.32291	3.65918	0.31471	3.65918	0.45105
3.66817	0.22267	3.66817	0.28987	3.66817	0.33099	3.66817	0.44634
3.67716	0.20946	3.67716	0.2847	3.67716	0.34215	3.67716	0.47483
3.68615	0.20704	3.68615	0.27588	3.68615	0.32563	3.68615	0.42412
3.69515	0.19764	3.69515	0.29363	3.69515	0.34548	3.69515	0.46715
3.70414	0.20031	3.70414	0.26383	3.70414	0.33863	3.70414	0.43852
3.71313	0.201	3.71313	0.2885	3.71313	0.338	3.71313	0.457
3.72212	0.20206	3.72212	0.28843	3.72212	0.30694	3.72212	0.44319
3.73112	0.2053	3.73112	0.29088	3.73112	0.31177	3.73112	0.44829
3.74011	0.20121	3.74011	0.26878	3.74011	0.32678	3.74011	0.45638
3.7491	0.19532	3.7491	0.27896	3.7491	0.32779	3.7491	0.44519
3.7581	0.19828	3.7581	0.27296	3.7581	0.32492	3.7581	0.46165
3.76709	0.18396	3.76709	0.27593	3.76709	0.33367	3.76709	0.42565
3.77608	0.22245	3.77608	0.27882	3.77608	0.34231	3.77608	0.44693
3.78507	0.21451	3.78507	0.28808	3.78507	0.33782	3.78507	0.43938
3.79407	0.2162	3.79407	0.27193	3.79407	0.33591	3.79407	0.4128
3.80306	0.19435	3.80306	0.28521	3.80306	0.34831	3.80306	0.474
3.81205	0.19025	3.81205	0.31415	3.81205	0.324	3.81205	0.44946
3.82104	0.19402	3.82104	0.29129	3.82104	0.33283	3.82104	0.44022
3.83004	0.18632	3.83004	0.28127	3.83004	0.33384	3.83004	0.45482
3.83903	0.20501	3.83903	0.26813	3.83903	0.34429	3.83903	0.44392
3.84802	0.19469	3.84802	0.27236	3.84802	0.34032	3.84802	0.43996
3.85702	0.20276	3.85702	0.26047	3.85702	0.30082	3.85702	0.43616
3.86601	0.19867	3.86601	0.27002	3.86601	0.31776	3.86601	0.46509
3.875	0.19466	3.875	0.31031	3.875	0.3145	3.875	0.47148
3.88399	0.2002	3.88399	0.27855	3.88399	0.33641	3.88399	0.44291
3.89299	0.19826	3.89299	0.29535	3.89299	0.32192	3.89299	0.45733
3.90198	0.20042	3.90198	0.28601	3.90198	0.31054	3.90198	0.44937
3.91097	0.20266	3.91097	0.2871	3.91097	0.33623	3.91097	0.47083
3.91996	0.22131	3.91996	0.27277	3.91996	0.33042	3.91996	0.48739
3.92896	0.21132	3.92896	0.26428	3.92896	0.33229	3.92896	0.44341
3.93795	0.21488	3.93795	0.27159	3.93795	0.33351	3.93795	0.43184
3.94694	0.20236	3.94694	0.28814	3.94694	0.34309	3.94694	0.43811
3.95593	0.19908	3.95593	0.30169	3.95593	0.32581	3.95593	0.46588
3.96493	0.20579	3.96493	0.27737	3.96493	0.35421	3.96493	0.44947
3.97392	0.18519	3.97392	0.27881	3.97392	0.34465	3.97392	0.4429
3.98291	0.20893	3.98291	0.28285	3.98291	0.3383	3.98291	0.43994
3.99191	0.20453	3.99191	0.27939	3.99191	0.34317	3.99191	0.47285
4.0009	0.19373	4.0009	0.27338	4.0009	0.32837	4.0009	0.44296
4.00989	0.20541	4.00989	0.27977	4.00989	0.31721	4.00989	0.43422
4.01888	0.1822	4.01888	0.29424	4.01888	0.3288	4.01888	0.47277
4.02788	0.20538	4.02788	0.28195	4.02788	0.31868	4.02788	0.44232
4.03687	0.22285	4.03687	0.25836	4.03687	0.3016	4.03687	0.42409
4.04586	0.19647	4.04586	0.28979	4.04586	0.3437	4.04586	0.42613
4.05485	0.19221	4.05485	0.29858	4.05485	0.34281	4.05485	0.4534
4.06385	0.21574	4.06385	0.27254	4.06385	0.33299	4.06385	0.4445
4.07284	0.2228	4.07284	0.26302	4.07284	0.33522	4.07284	0.4492
4.08183	0.20381	4.08183	0.2721	4.08183	0.34357	4.08183	0.45527
4.09082	0.19752	4.09082	0.27643	4.09082	0.33729	4.09082	0.45487
4.09982	0.19303	4.09982	0.28356	4.09982	0.36368	4.09982	0.44485
4.10881	0.21387	4.10881	0.2701	4.10881	0.35313	4.10881	0.44088
4.1178	0.21757	4.1178	0.27877	4.1178	0.35669	4.1178	0.43985
4.1268	0.20529	4.1268	0.29342	4.1268	0.33074	4.1268	0.44272
4.13579	0.20693	4.13579	0.28256	4.13579	0.32143	4.13579	0.45273
4.14478	0.21575	4.14478	0.29029	4.14478	0.31549	4.14478	0.44987
4.15377	0.19373	4.15377	0.28773	4.15377	0.31749	4.15377	0.43342
4.16277	0.21778	4.16277	0.2817	4.16277	0.34252	4.16277	0.4553
4.17176	0.22439	4.17176	0.29039	4.17176	0.31362	4.17176	0.44034
4.18075	0.22925	4.18075	0.26815	4.18075	0.33402	4.18075	0.49948
4.18974	0.22106	4.18974	0.28235	4.18974	0.33316	4.18974	0.46097
4.19874	0.2265	4.19874	0.28353	4.19874	0.33897	4.19874	0.43136
4.20773	0.21391	4.20773	0.28188	4.20773	0.33562	4.20773	0.46733
4.21672	0.21705	4.21672	0.26718	4.21672	0.32972	4.21672	0.44031
4.22572	0.19506	4.22572	0.2918	4.22572	0.32124	4.22572	0.46898
4.23471	0.21705	4.23471	0.29487	4.23471	0.31233	4.23471	0.47538
4.2437	0.1978	4.2437	0.29618	4.2437	0.33386	4.2437	0.42386
4.25269	0.1874	4.25269	0.28766	4.25269	0.34436	4.25269	0.44042
4.26169	0.19577	4.26169	0.29947	4.26169	0.32275	4.26169	0.47143
4.27068	0.2045	4.27068	0.30805	4.27068	0.33211	4.27068	0.45397
4.27967	0.20597	4.27967	0.30556	4.27967	0.34434	4.27967	0.46541
4.28866	0.19519	4.28866	0.30428	4.28866	0.3369	4.28866	0.49251
4.29766	0.24058	4.29766	0.2887	4.29766	0.35188	4.29766	0.46203
4.30665	0.24462	4.30665	0.26017	4.30665	0.30323	4.30665	0.47667
4.31564	0.21267	4.31564	0.2867	4.31564	0.30866	4.31564	0.42911
4.32463	0.19831	4.32463	0.29194	4.32463	0.3472	4.32463	0.45904
4.33363	0.21395	4.33363	0.28505	4.33363	0.33821	4.33363	0.4598
4.34262	0.21271	4.34262	0.28522	4.34262	0.34392	4.34262	0.45787
4.35161	0.20293	4.35161	0.27336	4.35161	0.32287	4.35161	0.46025
4.36061	0.2231	4.36061	0.27905	4.36061	0.32927	4.36061	0.46126
4.3696	0.22811	4.3696	0.29213	4.3696	0.34437	4.3696	0.41722
4.37859	0.21759	4.37859	0.28658	4.37859	0.3351	4.37859	0.45716
4.38758	0.23131	4.38758	0.27492	4.38758	0.34346	4.38758	0.45171
4.39658	0.20143	4.39658	0.27914	4.39658	0.34417	4.39658	0.47581
4.40557	0.22789	4.40557	0.29084	4.40557	0.33147	4.40557	0.49562
4.41456	0.20687	4.41456	0.28618	4.41456	0.31235	4.41456	0.47343
4.42355	0.23406	4.42355	0.27601	4.42355	0.34815	4.42355	0.46812
4.43255	0.2354	4.43255	0.28858	4.43255	0.36181	4.43255	0.47515
4.44154	0.20472	4.44154	0.30971	4.44154	0.34208	4.44154	0.49169
4.45053	0.22411	4.45053	0.32054	4.45053	0.34911	4.45053	0.46518
4.45953	0.22232	4.45953	0.27356	4.45953	0.36414	4.45953	0.47393
4.46852	0.22878	4.46852	0.28598	4.46852	0.35886	4.46852	0.42343
4.47751	0.2136	4.47751	0.31226	4.47751	0.3477	4.47751	0.4636
4.4865	0.23697	4.4865	0.31367	4.4865	0.36087	4.4865	0.47099
4.4955	0.21696	4.4955	0.30375	4.4955	0.37771	4.4955	0.49704
<?xml version="	1.0" encoding="	<?xml version="	1.0" encoding="	<?xml version="	1.0" encoding="	<?xml version="	1.0" encoding="
<fileinfo xmlns		<fileinfo xmlns		<fileinfo xmlns		<fileinfo xmlns
<parameter ke	y="Exposure">	<parameter ke	y="Exposure">	<parameter ke	y="Exposure">	<parameter ke	y="Exposure">
<value key=	name>Exposure	<value key=	name>Exposure	<value key=	name>Exposure	<value key=	name>Exposure
<value key=	value>0</valu	<value key=	value>0</valu	<value key=	value>0</valu	<value key=	value>0</valu
<value key=	stddev>-1</va	<value key=	stddev>-1</va	<value key=	stddev>-1</va	<value key=	stddev>-1</va
<value key=	unit>second</	<value key=	unit>second</	<value key=	unit>second</	<value key=	unit>second</
<value key=	quantity>Time	<value key=	quantity>Time	<value key=	quantity>Time	<value key=	quantity>Time
</parameter>		</parameter>		</parameter>		</parameter>
</fileinfo>		</fileinfo>		</fileinfo>		</fileinfo>

## Sheet: Fig. 2c
800	91.3882	800	90.9593	800	91.3331	800	90.3552
799	91.3905	799	90.9742	799	91.3464	799	90.3242
798	91.3654	798	90.936	798	91.3289	798	90.3166
797	91.3448	797	90.9414	797	91.3227	797	90.3002
796	91.3674	796	90.9463	796	91.3307	796	90.3206
795	91.3344	795	90.9189	795	91.2775	795	90.2568
794	91.3814	794	90.9451	794	91.3492	794	90.3071
793	91.3651	793	90.9472	793	91.3156	793	90.2946
792	91.3634	792	90.9219	792	91.3112	792	90.262
791	91.3569	791	90.9248	791	91.332	791	90.266
790	91.3588	790	90.9201	790	91.3128	790	90.295
789	91.3471	789	90.9411	789	91.3121	789	90.2885
788	91.3388	788	90.8946	788	91.3236	788	90.256
787	91.3589	787	90.9063	787	91.3253	787	90.2745
786	91.3621	786	90.9099	786	91.3138	786	90.2859
785	91.3554	785	90.9089	785	91.3235	785	90.2756
784	91.3631	784	90.8868	784	91.3134	784	90.2537
783	91.3285	783	90.906	783	91.3038	783	90.2542
782	91.3112	782	90.8938	782	91.2957	782	90.2467
781	91.349	781	90.9003	781	91.3221	781	90.2373
780	91.3087	780	90.8671	780	91.3007	780	90.255
779	91.3286	779	90.8812	779	91.2999	779	90.2641
778	91.3071	778	90.8767	778	91.2927	778	90.2277
777	91.3175	777	90.8865	777	91.3093	777	90.2281
776	91.3175	776	90.8631	776	91.2813	776	90.2199
775	91.3489	775	90.9032	775	91.3082	775	90.2476
774	91.3325	774	90.8952	774	91.3061	774	90.2492
773	91.323	773	90.8673	773	91.2931	773	90.2278
772	91.3221	772	90.8763	772	91.2464	772	90.216
771	91.2939	771	90.8739	771	91.2843	771	90.2072
770	91.3226	770	90.8756	770	91.298	770	90.231
769	91.3195	769	90.8626	769	91.2636	769	90.1987
768	91.2985	768	90.866	768	91.246	768	90.2037
767	91.2907	767	90.8159	767	91.2608	767	90.186
766	91.2926	766	90.8495	766	91.2723	766	90.1915
765	91.2849	765	90.8577	765	91.2679	765	90.1976
764	91.2716	764	90.864	764	91.2768	764	90.1827
763	91.3231	763	90.8652	763	91.2921	763	90.2172
762	91.3188	762	90.8519	762	91.2684	762	90.207
761	91.2789	761	90.8542	761	91.2877	761	90.1673
760	91.2687	760	90.8385	760	91.2419	760	90.1643
759	91.2867	759	90.8375	759	91.2434	759	90.1479
758	91.2843	758	90.8259	758	91.2526	758	90.1804
757	91.2747	757	90.8015	757	91.2407	757	90.1478
756	91.2729	756	90.8217	756	91.2502	756	90.1684
755	91.3073	755	90.825	755	91.2503	755	90.1542
754	91.2848	754	90.8014	754	91.2534	754	90.1373
753	91.2969	753	90.8368	753	91.2529	753	90.1603
752	91.2827	752	90.8317	752	91.2491	752	90.1511
751	91.2883	751	90.8207	751	91.2451	751	90.1316
750	91.2743	750	90.8112	750	91.2419	750	90.1361
749	91.2843	749	90.8273	749	91.2415	749	90.1351
748	91.2595	748	90.8107	748	91.2301	748	90.154
747	91.2676	747	90.833	747	91.2491	747	90.1511
746	91.2711	746	90.8189	746	91.2494	746	90.1409
745	91.2728	745	90.822	745	91.2411	745	90.1313
744	91.297	744	90.8093	744	91.24	744	90.127
743	91.2458	743	90.813	743	91.2359	743	90.1321
742	91.2433	742	90.8189	742	91.245	742	90.1384
741	91.2638	741	90.8185	741	91.235	741	90.1278
740	91.2662	740	90.8218	740	91.2431	740	90.1246
739	91.2527	739	90.815	739	91.2431	739	90.1263
738	91.2496	738	90.8075	738	91.2468	738	90.1289
737	91.2592	737	90.8127	737	91.2445	737	90.1303
736	91.2592	736	90.8143	736	91.2373	736	90.1254
735	91.2491	735	90.8186	735	91.2284	735	90.1214
734	91.2334	734	90.7979	734	91.2328	734	90.112
733	91.257	733	90.8251	733	91.2457	733	90.1339
732	91.2647	732	90.8057	732	91.2284	732	90.1242
731	91.2348	731	90.8021	731	91.2393	731	90.1217
730	91.2452	730	90.8082	730	91.2266	730	90.1089
729	91.2495	729	90.8006	729	91.2383	729	90.1123
728	91.2347	728	90.7928	728	91.2174	728	90.1151
727	91.2279	727	90.8076	727	91.2382	727	90.1054
726	91.2361	726	90.8026	726	91.2288	726	90.1073
725	91.225	725	90.7855	725	91.2066	725	90.0952
724	91.2348	724	90.7928	724	91.2133	724	90.0849
723	91.2351	723	90.7848	723	91.2035	723	90.0816
722	91.2147	722	90.7596	722	91.2021	722	90.0746
721	91.1968	721	90.7725	721	91.1856	721	90.066
720	91.2263	720	90.7779	720	91.2228	720	90.1048
719	91.2149	719	90.7811	719	91.2014	719	90.0752
718	91.2187	718	90.7837	718	91.1954	718	90.0695
717	91.2231	717	90.7849	717	91.2061	717	90.081
716	91.2023	716	90.7629	716	91.2017	716	90.0794
715	91.2103	715	90.7727	715	91.2079	715	90.0623
714	91.2073	714	90.7794	714	91.2101	714	90.049
713	91.196	713	90.7683	713	91.197	713	90.0494
712	91.1855	712	90.7568	712	91.1834	712	90.0253
711	91.1981	711	90.7706	711	91.1923	711	90.0623
710	91.1896	710	90.7595	710	91.1817	710	90.0385
709	91.1862	709	90.7582	709	91.18	709	90.033
708	91.1856	708	90.7462	708	91.1815	708	90.05
707	91.1866	707	90.7515	707	91.188	707	90.0378
706	91.1897	706	90.7455	706	91.1767	706	90.025
705	91.1972	705	90.7565	705	91.187	705	90.038
704	91.1641	704	90.7397	704	91.1518	704	90.0105
703	91.1861	703	90.759	703	91.1727	703	90.0236
702	91.1646	702	90.7284	702	91.1659	702	90.0117
701	91.1919	701	90.7465	701	91.1829	701	90.0251
700	91.1853	700	90.7463	700	91.1907	700	90.0331
699	91.1752	699	90.7332	699	91.173	699	90.0295
698	91.1486	698	90.7253	698	91.1386	698	89.9922
697	91.1597	697	90.7235	697	91.1582	697	90.006
696	91.1569	696	90.7127	696	91.1517	696	89.9923
695	91.1578	695	90.72	695	91.1536	695	90.0045
694	91.1536	694	90.7394	694	91.1567	694	90.0053
693	91.139	693	90.6999	693	91.1327	693	89.9693
692	91.1236	692	90.701	692	91.146	692	89.9887
691	91.1342	691	90.711	691	91.1338	691	89.9844
690	91.1482	690	90.7102	690	91.1319	690	89.9945
689	91.1278	689	90.7095	689	91.1239	689	89.9754
688	91.1332	688	90.698	688	91.137	688	89.9819
687	91.1371	687	90.7097	687	91.1349	687	89.956
686	91.1365	686	90.7097	686	91.1241	686	89.9712
685	91.118	685	90.6961	685	91.1206	685	89.9497
684	91.112	684	90.6864	684	91.1281	684	89.952
683	91.0965	683	90.6706	683	91.1173	683	89.9637
682	91.1149	682	90.6853	682	91.1286	682	89.9683
681	91.1033	681	90.67	681	91.1186	681	89.9577
680	91.1212	680	90.6985	680	91.113	680	89.9576
679	91.0921	679	90.6742	679	91.1072	679	89.9562
678	91.0794	678	90.6733	678	91.1098	678	89.9368
677	91.0993	677	90.6894	677	91.1091	677	89.9514
676	91.0714	676	90.6594	676	91.0841	676	89.9331
675	91.0737	675	90.6543	675	91.081	675	89.8997
674	91.0696	674	90.6699	674	91.0892	674	89.9225
673	91.055	673	90.64	673	91.0861	673	89.9014
672	91.0486	672	90.6434	672	91.0857	672	89.9115
671	91.0699	671	90.6465	671	91.094	671	89.9157
670	91.0636	670	90.6559	670	91.083	670	89.9034
669	91.051	669	90.6327	669	91.0653	669	89.8861
668	91.061	668	90.6411	668	91.0641	668	89.8943
667	91.0489	667	90.6365	667	91.0648	667	89.886
666	91.069	666	90.6456	666	91.0875	666	89.8979
665	91.0552	665	90.6444	665	91.0661	665	89.8909
664	91.0603	664	90.6432	664	91.072	664	89.888
663	91.0459	663	90.6312	663	91.073	663	89.8994
662	91.0295	662	90.6191	662	91.0512	662	89.8713
661	91.0248	661	90.6191	661	91.0571	661	89.8648
660	91.0451	660	90.6218	660	91.0666	660	89.8726
659	91.0327	659	90.6168	659	91.0556	659	89.8676
658	91.011	658	90.6064	658	91.0276	658	89.8634
657	91.0281	657	90.6128	657	91.0522	657	89.8581
656	91.0289	656	90.6066	656	91.0611	656	89.8717
655	91.0326	655	90.6258	655	91.0663	655	89.8587
654	91.0065	654	90.5879	654	91.0516	654	89.8379
653	91.0128	653	90.6105	653	91.0484	653	89.8552
652	91.0061	652	90.603	652	91.0436	652	89.8204
651	90.9979	651	90.5874	651	91.039	651	89.8225
650	90.9849	650	90.5939	650	91.0345	650	89.817
649	90.9815	649	90.5816	649	91.0341	649	89.8136
648	90.9835	648	90.5785	648	91.0212	648	89.8092
647	90.9864	647	90.5858	647	91.0295	647	89.8123
646	90.9704	646	90.5716	646	91.014	646	89.8128
645	90.9726	645	90.5571	645	91.0086	645	89.7921
644	90.9605	644	90.5545	644	91.0039	644	89.7933
643	90.9723	643	90.5589	643	91.0125	643	89.7952
642	90.971	642	90.5519	642	91.0147	642	89.7902
641	90.9666	641	90.5507	641	91.012	641	89.7952
640	90.9787	640	90.5592	640	91.0181	640	89.8037
639	90.9605	639	90.5397	639	91.0099	639	89.7795
638	90.9468	638	90.5352	638	90.9956	638	89.7651
637	90.9498	637	90.5283	637	90.9876	637	89.7641
636	90.9415	636	90.5535	636	90.9974	636	89.7772
635	90.9447	635	90.518	635	90.9848	635	89.7652
634	90.9376	634	90.5494	634	90.9834	634	89.7718
633	90.9294	633	90.5368	633	90.9833	633	89.7589
632	90.9236	632	90.5176	632	90.9659	632	89.7422
631	90.9274	631	90.5259	631	90.9728	631	89.7445
630	90.9015	630	90.5172	630	90.9622	630	89.7252
629	90.9051	629	90.4951	629	90.959	629	89.717
628	90.8981	628	90.5058	628	90.9524	628	89.7202
627	90.9231	627	90.508	627	90.9637	627	89.7354
626	90.9031	626	90.5053	626	90.9565	626	89.7195
625	90.9027	625	90.505	625	90.9587	625	89.7111
624	90.8772	624	90.4928	624	90.9473	624	89.6961
623	90.8772	623	90.4906	623	90.9541	623	89.6951
622	90.8746	622	90.5054	622	90.9636	622	89.6974
621	90.8789	621	90.5103	621	90.9463	621	89.7153
620	90.872	620	90.4929	620	90.9476	620	89.6953
619	90.8652	619	90.4916	619	90.9464	619	89.7024
618	90.8818	618	90.4915	618	90.9424	618	89.6899
617	90.8553	617	90.479	617	90.9407	617	89.6752
616	90.8754	616	90.4879	616	90.949	616	89.6919
615	90.8525	615	90.4784	615	90.9233	615	89.6793
614	90.8456	614	90.4645	614	90.9254	614	89.6589
613	90.8618	613	90.4751	613	90.9403	613	89.6826
612	90.8526	612	90.4614	612	90.9165	612	89.6588
611	90.8492	611	90.4693	611	90.9193	611	89.6531
610	90.8299	610	90.4591	610	90.9077	610	89.6349
609	90.8139	609	90.4596	609	90.9111	609	89.6366
608	90.8337	608	90.4714	608	90.913	608	89.648
607	90.8176	607	90.4455	607	90.9102	607	89.6428
606	90.8081	606	90.4471	606	90.8812	606	89.6276
605	90.7939	605	90.4331	605	90.8976	605	89.6065
604	90.8114	604	90.4523	604	90.8957	604	89.6107
603	90.7995	603	90.4439	603	90.8849	603	89.6035
602	90.7879	602	90.4345	602	90.897	602	89.6128
601	90.7925	601	90.439	601	90.8873	601	89.6071
600	90.7774	600	90.4176	600	90.8846	600	89.5932
599	90.77	599	90.4275	599	90.8741	599	89.5856
598	90.7796	598	90.4267	598	90.8898	598	89.6028
597	90.7537	597	90.4087	597	90.8656	597	89.5671
596	90.7727	596	90.4093	596	90.8624	596	89.5779
595	90.7655	595	90.409	595	90.8746	595	89.5695
594	90.7522	594	90.3962	594	90.8578	594	89.5599
593	90.7521	593	90.391	593	90.851	593	89.5571
592	90.7559	592	90.4039	592	90.8615	592	89.5623
591	90.7605	591	90.3934	591	90.8489	591	89.5614
590	90.7548	590	90.3939	590	90.8724	590	89.5554
589	90.7337	589	90.3808	589	90.8581	589	89.5407
588	90.7296	588	90.3817	588	90.8473	588	89.5335
587	90.7241	587	90.3614	587	90.8328	587	89.5145
586	90.7489	586	90.3724	586	90.8512	586	89.5337
585	90.7293	585	90.3801	585	90.844	585	89.5112
584	90.7224	584	90.3588	584	90.8218	584	89.5093
583	90.7102	583	90.3741	583	90.8439	583	89.5017
582	90.7077	582	90.3606	582	90.8419	582	89.5147
581	90.6978	581	90.3564	581	90.8188	581	89.4908
580	90.6923	580	90.3483	580	90.8235	580	89.4939
579	90.7004	579	90.3442	579	90.8171	579	89.4988
578	90.7018	578	90.3491	578	90.8383	578	89.5145
577	90.6656	577	90.3296	577	90.8164	577	89.4756
576	90.673	576	90.3356	576	90.8032	576	89.4605
575	90.6625	575	90.3397	575	90.7928	575	89.4463
574	90.6534	574	90.3188	574	90.8005	574	89.458
573	90.6498	573	90.3196	573	90.796	573	89.4447
572	90.6658	572	90.3408	572	90.7978	572	89.4539
571	90.6398	571	90.308	571	90.7872	571	89.4331
570	90.6427	570	90.3053	570	90.797	570	89.4394
569	90.6471	569	90.2942	569	90.785	569	89.4337
568	90.6494	568	90.311	568	90.7917	568	89.4467
567	90.6263	567	90.2926	567	90.7813	567	89.4236
566	90.6244	566	90.2988	566	90.8032	566	89.4282
565	90.6196	565	90.2848	565	90.7709	565	89.4104
564	90.6215	564	90.2916	564	90.7637	564	89.4107
563	90.6056	563	90.2774	563	90.7617	563	89.4
562	90.6044	562	90.256	562	90.7499	562	89.3869
561	90.6166	561	90.2819	561	90.7645	561	89.3921
560	90.5918	560	90.2451	560	90.7443	560	89.3766
559	90.5939	559	90.2532	559	90.7394	559	89.3716
558	90.5887	558	90.2437	558	90.7347	558	89.3594
557	90.5819	557	90.2443	557	90.7343	557	89.3641
556	90.5702	556	90.2336	556	90.7263	556	89.3611
555	90.5744	555	90.2355	555	90.729	555	89.348
554	90.5504	554	90.2282	554	90.7224	554	89.3433
553	90.5381	553	90.2211	553	90.7211	553	89.3306
552	90.5303	552	90.2115	552	90.709	552	89.3069
551	90.5429	551	90.2233	551	90.721	551	89.3183
550	90.5324	550	90.2002	550	90.7042	550	89.2985
549	90.5105	549	90.2026	549	90.7006	549	89.2861
548	90.5164	548	90.1889	548	90.7073	548	89.2953
547	90.5157	547	90.188	547	90.6937	547	89.2821
546	90.507	546	90.2035	546	90.7078	546	89.2884
545	90.4902	545	90.1724	545	90.6999	545	89.2604
544	90.4958	544	90.1673	544	90.6864	544	89.2674
543	90.4914	543	90.1631	543	90.677	543	89.2705
542	90.4754	542	90.1506	542	90.6711	542	89.2427
541	90.4744	541	90.1602	541	90.6766	541	89.2493
540	90.4762	540	90.1511	540	90.6792	540	89.2292
539	90.4593	539	90.1513	539	90.6756	539	89.2311
538	90.4712	538	90.1509	538	90.6583	538	89.2304
537	90.4509	537	90.1379	537	90.6563	537	89.2178
536	90.4605	536	90.1448	536	90.6599	536	89.2165
535	90.4408	535	90.1196	535	90.6509	535	89.2089
534	90.4287	534	90.124	534	90.6497	534	89.204
533	90.4251	533	90.105	533	90.6315	533	89.183
532	90.4092	532	90.1	532	90.6384	532	89.1785
531	90.4121	531	90.0861	531	90.6334	531	89.1671
530	90.4063	530	90.0878	530	90.6175	530	89.1689
529	90.4017	529	90.0791	529	90.6202	529	89.1524
528	90.3865	528	90.0591	528	90.6141	528	89.1548
527	90.3931	527	90.0635	527	90.6176	527	89.1482
526	90.3892	526	90.0494	526	90.5978	526	89.1313
525	90.3798	525	90.0444	525	90.6028	525	89.1191
524	90.3698	524	90.0357	524	90.5944	524	89.1015
523	90.36	523	90.0342	523	90.5995	523	89.0976
522	90.3444	522	90.0255	522	90.5844	522	89.0755
521	90.3562	521	90.0225	521	90.5854	521	89.0793
520	90.3422	520	89.9952	520	90.5645	520	89.0517
519	90.3397	519	89.9823	519	90.5614	519	89.0577
518	90.3187	518	89.9647	518	90.5553	518	89.0357
517	90.3214	517	89.9771	517	90.5627	517	89.038
516	90.3151	516	89.9513	516	90.5425	516	89.0234
515	90.3052	515	89.9402	515	90.5342	515	89.0088
514	90.317	514	89.9412	514	90.5306	514	89.0007
513	90.309	513	89.9229	513	90.5215	513	88.9827
512	90.2781	512	89.8896	512	90.5109	512	88.962
511	90.2924	511	89.9067	511	90.5247	511	88.9673
510	90.2832	510	89.8711	510	90.4954	510	88.9477
509	90.2776	509	89.874	509	90.4934	509	88.9365
508	90.2733	508	89.8547	508	90.4933	508	88.9143
507	90.2736	507	89.8457	507	90.5001	507	88.9163
506	90.2539	506	89.8242	506	90.4765	506	88.8839
505	90.2596	505	89.8206	505	90.475	505	88.8761
504	90.2409	504	89.787	504	90.4498	504	88.8761
503	90.2473	503	89.7778	503	90.4519	503	88.8633
502	90.2455	502	89.7853	502	90.4643	502	88.8803
501	90.2305	501	89.739	501	90.429	501	88.8437
500	90.2307	500	89.7453	500	90.4565	500	88.8492
499	90.2343	499	89.749	499	90.4506	499	88.8356
498	90.2147	498	89.7328	498	90.4299	498	88.8178
497	90.202	497	89.7229	497	90.4335	497	88.8017
496	90.1788	496	89.697	496	90.4085	496	88.7889
495	90.1718	495	89.6815	495	90.3921	495	88.7765
494	90.1803	494	89.6716	494	90.3929	494	88.7653
493	90.1402	493	89.6475	493	90.3748	493	88.74
492	90.161	492	89.6523	492	90.3806	492	88.7371
491	90.1318	491	89.6331	491	90.3735	491	88.7069
490	90.1441	490	89.6248	490	90.3682	490	88.7356
489	90.1356	489	89.6221	489	90.3659	489	88.6982
488	90.1045	488	89.6215	488	90.3405	488	88.7218
487	90.1209	487	89.6083	487	90.3512	487	88.6931
486	90.0856	486	89.5842	486	90.3389	486	88.6798
485	90.0669	485	89.5565	485	90.3242	485	88.656
484	90.0709	484	89.5678	484	90.3106	484	88.6563
483	90.0393	483	89.5434	483	90.3163	483	88.6324
482	90.0242	482	89.5477	482	90.3032	482	88.614
481	90.0395	481	89.5452	481	90.2986	481	88.6161
480	89.9871	480	89.5039	480	90.2758	480	88.5703
479	89.9906	479	89.492	479	90.2715	479	88.5656
478	89.9722	478	89.4821	478	90.2669	478	88.5485
477	89.9665	477	89.4768	477	90.2587	477	88.5467
476	89.9547	476	89.4502	476	90.2356	476	88.516
475	89.9408	475	89.4435	475	90.2343	475	88.5077
474	89.9344	474	89.4204	474	90.2228	474	88.4801
473	89.9126	473	89.3966	473	90.2071	473	88.4576
472	89.896	472	89.3799	472	90.1962	472	88.4424
471	89.8848	471	89.3549	471	90.1818	471	88.4202
470	89.8613	470	89.3423	470	90.18	470	88.4224
469	89.8378	469	89.3132	469	90.1572	469	88.3817
468	89.8393	468	89.3041	468	90.1532	468	88.3788
467	89.8064	467	89.2777	467	90.126	467	88.345
466	89.8091	466	89.2547	466	90.1145	466	88.34
465	89.8051	465	89.2453	465	90.12	465	88.3103
464	89.7862	464	89.2152	464	90.1031	464	88.2918
463	89.7537	463	89.1674	463	90.062	463	88.2605
462	89.7415	462	89.1787	462	90.0602	462	88.2563
461	89.725	461	89.1517	461	90.0457	461	88.2175
460	89.7077	460	89.1262	460	90.0301	460	88.197
459	89.703	459	89.1057	459	90.0287	459	88.1951
458	89.6673	458	89.0748	458	89.9907	458	88.1608
457	89.6772	457	89.0682	457	90.0021	457	88.1542
456	89.6367	456	89.0333	456	89.9704	456	88.108
455	89.6207	455	89.0018	455	89.9567	455	88.0837
454	89.5885	454	88.96	454	89.9365	454	88.0616
453	89.5763	453	88.9552	453	89.9277	453	88.0291
452	89.5318	452	88.9155	452	89.8926	452	88.001
451	89.5205	451	88.8824	451	89.8768	451	87.9825
450	89.4952	450	88.861	450	89.8531	450	87.9593
449	89.4768	449	88.8338	449	89.8474	449	87.9284
448	89.4554	448	88.8073	448	89.8298	448	87.9078
447	89.43	447	88.766	447	89.8113	447	87.8765
446	89.4216	446	88.7666	446	89.7948	446	87.8842
445	89.3644	445	88.7071	445	89.7502	445	87.823
444	89.3464	444	88.6989	444	89.7688	444	87.8133
443	89.3063	443	88.6543	443	89.7229	443	87.7797
442	89.2608	442	88.6147	442	89.696	442	87.728
441	89.2403	441	88.5735	441	89.65	441	87.6976
440	89.2031	440	88.552	440	89.6385	440	87.6747
439	89.1703	439	88.4972	439	89.601	439	87.6186
438	89.1319	438	88.4685	438	89.5792	438	87.5793
437	89.094	437	88.4222	437	89.5655	437	87.5376
436	89.0707	436	88.3986	436	89.5307	436	87.5121
435	89.0328	435	88.3499	435	89.5065	435	87.477
434	88.9831	434	88.2869	434	89.4768	434	87.4338
433	88.9623	433	88.2537	433	89.4631	433	87.3895
432	88.9201	432	88.2039	432	89.4261	432	87.3468
431	88.8427	431	88.149	431	89.3805	431	87.2875
430	88.8006	430	88.0744	430	89.3323	430	87.2487
429	88.7779	429	88.0317	429	89.3291	429	87.1923
428	88.7128	428	87.9835	428	89.299	428	87.1435
427	88.7	427	87.9462	427	89.2907	427	87.11
426	88.6384	426	87.8623	426	89.2244	426	87.0208
425	88.5741	425	87.793	425	89.1911	425	86.9634
424	88.547	424	87.7311	424	89.1622	424	86.9356
423	88.5009	423	87.6466	423	89.1366	423	86.858
422	88.458	422	87.6039	422	89.097	422	86.7873
421	88.383	421	87.5264	421	89.0567	421	86.7147
420	88.3415	420	87.4435	420	89.0338	420	86.6518
419	88.2768	419	87.3563	419	88.9868	419	86.5655
418	88.2247	418	87.2622	418	88.936	418	86.4946
417	88.179	417	87.1851	417	88.9257	417	86.4255
416	88.1323	416	87.1225	416	88.8901	416	86.3502
415	88.0546	415	87.0067	415	88.8335	415	86.2458
414	88.023	414	86.9182	414	88.8127	414	86.189
413	87.9489	413	86.8118	413	88.7701	413	86.0769
412	87.8963	412	86.6967	412	88.7108	412	85.9893
411	87.8244	411	86.5877	411	88.6691	411	85.8889
410	87.7644	410	86.4733	410	88.6381	410	85.8051
409	87.7038	409	86.364	409	88.5932	409	85.7137
408	87.634	408	86.2721	408	88.5685	408	85.592
407	87.5477	407	86.1231	407	88.4888	407	85.4667
406	87.4815	406	86.0054	406	88.4527	406	85.3796
405	87.4076	405	85.878	405	88.4116	405	85.2667
404	87.3263	404	85.7187	404	88.3572	404	85.1343
403	87.2668	403	85.6112	403	88.3249	403	85.0324
402	87.1756	402	85.4402	402	88.2747	402	84.9099
401	87.059	401	85.2933	401	88.198	401	84.7567
400	86.9923	400	85.1711	400	88.1582	400	84.6269
399	86.8943	399	85.0242	399	88.1119	399	84.5043
398	86.7861	398	84.8395	398	88.0244	398	84.3484
397	86.6782	397	84.6526	397	87.9858	397	84.2087
396	86.5669	396	84.5233	396	87.9187	396	84.0712
395	86.4492	395	84.3415	395	87.8406	395	83.9252
394	86.3326	394	84.1756	394	87.7966	394	83.7636
393	86.1873	393	83.9837	393	87.7121	393	83.5998
392	86.0524	392	83.7873	392	87.6113	392	83.4194
391	85.8954	391	83.5891	391	87.5325	391	83.2357
390	85.756	390	83.4165	390	87.4631	390	83.096
389	85.5976	389	83.2244	389	87.3985	389	82.9217
388	85.4095	388	82.9953	388	87.267	388	82.7108
387	85.2633	387	82.8132	387	87.2194	387	82.542
386	85.0668	386	82.5658	386	87.0871	386	82.2708
385	84.8594	385	82.3228	385	86.972	385	81.9628
384	84.6654	384	82.0835	384	86.8501	384	81.9741
383	84.4894	383	81.8748	383	86.7564	383	81.8921
382	84.2775	382	81.5978	382	86.6141	382	81.691
381	84.0529	381	81.3446	381	86.516	381	81.4858
380	83.8216	380	81.0793	380	86.3604	380	81.2482
379	83.4661	379	80.3128	379	86.1263	379	80.4907
378	83.0378	378	79.9019	378	85.969	378	80.0841
377	82.6578	377	79.6077	377	85.7774	377	79.9407
376	82.5255	376	79.3798	376	85.8108	376	79.6885
375	82.1567	375	79.0012	375	85.4019	375	79.3867
374	81.9215	374	78.7323	374	85.3515	374	79.0395
373	81.7466	373	78.4488	373	85.1898	373	78.8167
372	81.3135	372	78.1074	372	84.9802	372	78.4952
371	81.0862	371	77.7763	371	84.7253	371	78.1818
370	80.7281	370	77.3733	370	84.6236	370	77.8625
369	80.4101	369	76.9059	369	84.2769	369	77.4894
368	80.2422	368	76.4981	368	84.104	368	77.2089
367	79.8198	367	76.1419	367	83.948	367	76.7724
366	79.5206	366	75.6661	366	83.6662	366	76.4428
365	79.2517	365	75.2689	365	83.5765	365	76.1032
364	78.7881	364	74.8431	364	83.232	364	75.5322
363	78.5407	363	74.3191	363	83.0212	363	75.2253
362	78.1559	362	73.8803	362	82.6465	362	74.7543
361	77.8171	361	73.1341	361	82.3997	361	74.2155
360	77.63	360	72.7453	360	82.2007	360	73.9156
359	77.1882	359	72.2001	359	82.009	359	73.4916
358	76.8303	358	71.6976	358	81.6599	358	72.901
357	76.5013	357	71.151	357	81.4939	357	72.4256
356	76.0563	356	70.4917	356	81.0213	356	71.8539
355	75.7191	355	69.809	355	80.724	355	71.3243
354	75.3555	354	69.2497	354	80.3777	354	71.2091
353	75.0474	353	68.6109	353	80.0879	353	70.5471
352	74.656	352	67.9584	352	79.8056	352	70.1365
351	74.1931	351	67.096	351	79.4844	351	69.466
350	73.7592	350	66.4171	350	79.133	350	69.2172
349	73.3463	349	65.7692	349	78.6942	349	68.5602
348	72.7426	348	64.8075	348	78.2668	348	67.8652
347	72.3207	347	64.1351	347	77.8869	347	67.1413
346	71.7184	346	63.1572	346	77.4061	346	66.4275
345	71.0376	345	62.3225	345	76.9498	345	65.5668
344	70.4052	344	61.4313	344	76.4032	344	64.8976
343	69.9703	343	60.6168	343	76.0623	343	64.3894
342	69.2179	342	59.7005	342	75.5288	342	63.5715
341	68.3705	341	58.5775	341	74.8268	341	62.5385
340	67.5311	340	57.5355	340	74.1013	340	61.6401
339	66.7663	339	56.5649	339	73.6689	339	60.7963
338	65.8537	338	55.3337	338	72.7333	338	59.6154
337	64.8482	337	54.0977	337	71.7078	337	58.4783
336	63.868	336	52.5372	336	70.7464	336	57.1926
335	62.8468	335	51.2821	335	69.684	335	55.9608
334	61.8086	334	49.5266	334	68.3983	334	54.5519
333	60.5185	333	47.5971	333	66.6588	333	52.6733
332	59.2632	332	45.4226	332	64.9367	332	50.7337
331	58.1107	331	43.0854	331	62.7348	331	48.5519
330	56.7393	330	40.2485	330	59.8428	330	45.7899
329	55.2287	329	36.8711	329	56.3935	329	42.5927
328	53.7203	328	33.0215	328	52.2707	328	38.9186
327	52.2051	327	28.7476	327	47.2644	327	34.7202
326	50.6768	326	24.0519	326	41.5372	326	29.9176
325	49.0101	325	19.1723	325	35.0559	325	24.748
324	47.3064	324	14.37	324	28.248	324	19.4658
323	45.5958	323	10.0017	323	21.5154	323	14.3178
322	43.8683	322	6.36241	322	15.1927	322	9.812
321	42.004	321	3.68277	321	9.99499	321	6.2162
320	40.1599	320	1.91668	320	6.00535	320	3.58928
319	38.2345	319	1.03137	319	3.48022	319	2.13886
318	36.3491	318	0.44119	318	1.76741	318	1.04979
317	34.4856	317	0.16851	317	0.82059	317	0.4697
316	32.5875	316	0.05544	316	0.34695	316	0.19243
315	30.6873	315	0.01386	315	0.13422	315	0.07003
314	28.8211	314	0	314	0.0458	314	0.02234
313	26.9538	313	-0.005	313	0.01348	313	0.00311
312	25.0996	312	-0.00641	312	-0.00123	312	-0.00396
311	23.3056	311	-0.00744	311	-0.00452	311	-0.00622
310	21.5323	310	-0.00641	310	-0.00641	310	-0.00631
309	19.8006	309	-0.00584	309	-0.00594	309	-0.00612
308	18.1309	308	-0.0065	308	-0.00584	308	-0.00659
307	16.5162	307	-0.0065	307	-0.00725	307	-0.00622
306	14.9659	306	-0.00734	306	-0.00706	306	-0.00678
305	13.5041	305	-0.00668	305	-0.0065	305	-0.0064
304	12.1292	304	-0.00753	304	-0.00763	304	-0.00687
303	10.8323	303	-0.00696	303	-0.00621	303	-0.00791
302	9.62266	302	-0.00687	302	-0.00696	302	-0.00649
301	8.4961	301	-0.00677	301	-0.00724	301	-0.00715
300	7.46149	300	-0.00659	300	-0.00743	300	-0.00725
299	6.5158	299	-0.0064	299	-0.0063	299	-0.00705
298	5.65145	298	-0.00602	298	-0.00611	298	-0.00724
297	4.86718	297	-0.00687	297	-0.00677	297	-0.00724
296	4.16833	296	-0.00714	296	-0.00677	296	-0.00667
295	3.55044	295	-0.00658	295	-0.0063	295	-0.00677
294	2.99521	294	-0.00752	294	-0.00677	294	-0.00695
293	2.50982	293	-0.00799	293	-0.0063	293	-0.00658
292	2.08549	292	-0.00723	292	-0.00601	292	-0.00658
291	1.72336	291	-0.00723	291	-0.00657	291	-0.00667
290	1.4091	290	-0.00826	290	-0.00695	290	-0.00714
289	1.14376	289	-0.00798	289	-0.00648	289	-0.00798
288	0.91797	288	-0.00694	288	-0.00741	288	-0.00741
287	0.73278	287	-0.00741	287	-0.00694	287	-0.00732
286	0.57882	286	-0.00779	286	-0.00797	286	-0.00732
285	0.45533	285	-0.0076	285	-0.00732	285	-0.00788
284	0.35494	284	-0.0075	284	-0.00788	284	-0.00769
283	0.27305	283	-0.00787	283	-0.00694	283	-0.00731
282	0.20995	282	-0.00824	282	-0.00637	282	-0.00787
281	0.15926	281	-0.00946	281	-0.00796	281	-0.00787
280	0.11934	280	-0.00778	280	-0.00749	280	-0.00824
279	0.08753	279	-0.00683	279	-0.0073	279	-0.00796
278	0.0645	278	-0.00768	278	-0.00777	278	-0.00758
277	0.04585	277	-0.00805	277	-0.00674	277	-0.00739
276	0.03069	276	-0.00823	276	-0.00739	276	-0.00795
275	0.0216	275	-0.00842	275	-0.00795	275	-0.00786
274	0.01468	274	-0.00729	274	-0.00767	274	-0.00767
273	0.00841	273	-0.00944	273	-0.0072	273	-0.00804
272	0.00374	272	-0.00823	272	-0.00785	272	-0.00879
271	0.000841	271	-0.00813	271	-0.00907	271	-0.00776
270	-0.00131	270	-0.00888	270	-0.00795	270	-0.00785
269	-0.00393	269	-0.00785	269	-0.0086	269	-0.00813
268	-0.00467	268	-0.00804	268	-0.00841	268	-0.00738
267	-0.00617	267	-0.0085	267	-0.0086	267	-0.00935
266	-0.00748	266	-0.00832	266	-0.0085	266	-0.00916
265	-0.00635	265	-0.00822	265	-0.00944	265	-0.0085
264	-0.00682	264	-0.00841	264	-0.00813	264	-0.00841
263	-0.00766	263	-0.00916	263	-0.00785	263	-0.00841
262	-0.00794	262	-0.00822	262	-0.0085	262	-0.0085
261	-0.00757	261	-0.00887	261	-0.00878	261	-0.00859
260	-0.00785	260	-0.00925	260	-0.00906	260	-0.00906
259	-0.00822	259	-0.00869	259	-0.00803	259	-0.00822
258	-0.00924	258	-0.00887	258	-0.00812	258	-0.00878
257	-0.00877	257	-0.00933	257	-0.00831	257	-0.00877
256	-0.00933	256	-0.00877	256	-0.00859	256	-0.00821
255	-0.00923	255	-0.00886	255	-0.00886	255	-0.00905
254	-0.0097	254	-0.0082	254	-0.00811	254	-0.0082
253	-0.01006	253	-0.00876	253	-0.00839	253	-0.00867
252	-0.0096	252	-0.00904	252	-0.00857	252	-0.00866
251	-0.00903	251	-0.00801	251	-0.00819	251	-0.00829
250	-0.0093	250	-0.00847	250	-0.00809	250	-0.00865

## Sheet: Fig. 2d
-129.752	-0.05044	-129.78	-0.02287	-129.76	-0.02799	-129.787	-0.03488
-129.752	-0.05073	-129.781	-0.02295	-129.762	-0.02837	-129.788	-0.03504
-129.753	-0.05087	-129.782	-0.02303	-129.763	-0.02877	-129.788	-0.03514
-129.754	-0.05099	-129.783	-0.02311	-129.763	-0.02921	-129.791	-0.03527
-129.755	-0.0512	-129.783	-0.02319	-129.764	-0.02949	-129.791	-0.03542
-129.756	-0.0514	-129.784	-0.02325	-129.765	-0.02973	-129.791	-0.03561
-129.756	-0.05147	-129.784	-0.02332	-129.766	-0.02992	-129.792	-0.03583
-129.757	-0.05155	-129.786	-0.02338	-129.765	-0.03007	-129.792	-0.03601
-129.757	-0.05168	-129.787	-0.02343	-129.767	-0.0303	-129.794	-0.03607
-129.758	-0.05175	-129.786	-0.02349	-129.767	-0.03068	-129.794	-0.03613
-129.759	-0.05182	-129.786	-0.02356	-129.767	-0.03106	-129.794	-0.03621
-129.76	-0.05188	-129.787	-0.02362	-129.768	-0.03152	-129.794	-0.03628
-129.758	-0.05194	-129.786	-0.02368	-129.768	-0.03191	-129.795	-0.03634
-129.759	-0.05201	-129.787	-0.02374	-129.77	-0.03219	-129.794	-0.03658
-129.759	-0.05211	-129.787	-0.02379	-129.769	-0.03239	-129.795	-0.03677
-129.759	-0.05216	-129.788	-0.02384	-129.769	-0.03255	-129.795	-0.03693
-129.758	-0.0522	-129.787	-0.0239	-129.769	-0.03261	-129.795	-0.03704
-129.758	-0.05224	-129.789	-0.02396	-129.768	-0.03273	-129.795	-0.03713
-129.76	-0.05225	-129.787	-0.024	-129.769	-0.03276	-129.794	-0.03716
-129.758	-0.05226	-129.787	-0.02404	-129.768	-0.03274	-129.794	-0.03714
-129.758	-0.05224	-129.786	-0.02408	-129.768	-0.03268	-129.794	-0.03704
-129.758	-0.05219	-129.788	-0.02411	-129.769	-0.03253	-129.793	-0.0368
-129.756	-0.05206	-129.787	-0.02414	-129.769	-0.03224	-129.794	-0.03636
-129.757	-0.0518	-129.786	-0.02416	-129.766	-0.03155	-129.792	-0.03545
-129.757	-0.05151	-129.785	-0.02417	-129.765	-0.03017	-129.792	-0.03314
-129.755	-0.05098	-129.783	-0.02413	-129.765	-0.02787	-129.79	-0.02963
-129.755	-0.05008	-129.782	-0.02392	-129.764	-0.02527	-129.79	-0.02541
-129.752	-0.04864	-129.782	-0.02359	-129.762	-0.02143	-129.787	-0.01998
-129.75	-0.04604	-129.781	-0.02311	-129.762	-0.0156	-129.786	-0.01324
-129.75	-0.04121	-129.778	-0.02213	-129.76	-0.00835	-129.785	-0.00352
-129.747	-0.03539	-129.778	-0.02089	-129.758	0.000123063	-129.784	0.00571
-129.746	-0.02952	-129.775	-0.01898	-129.757	0.00757	-129.783	0.01449
-129.744	-0.02278	-129.772	-0.017	-129.753	0.01476	-129.779	0.02356
-129.741	-0.01603	-129.77	-0.01491	-129.751	0.02054	-129.777	0.03134
-129.738	-0.00966	-129.767	-0.01245	-129.748	0.02602	-129.773	0.03914
-129.737	-0.00474	-129.766	-0.00994	-129.745	0.03149	-129.772	0.04746
-129.734	0.000271752	-129.763	-0.00741	-129.743	0.03821	-129.767	0.05607
-129.73	0.00462	-129.761	-0.0036	-129.74	0.04388	-129.765	0.06492
-129.727	0.01037	-129.756	0.00114	-129.735	0.04931	-129.761	0.0746
-129.723	0.01552	-129.752	0.00597	-129.732	0.05537	-129.757	0.08547
-129.72	0.02158	-129.749	0.01123	-129.728	0.06158	-129.754	0.09671
-129.715	0.02668	-129.746	0.01534	-129.722	0.06893	-129.75	0.10686
-129.713	0.03182	-129.741	0.01865	-129.719	0.07577	-129.745	0.11587
-129.707	0.03681	-129.737	0.02111	-129.715	0.08267	-129.74	0.12494
-129.702	0.04307	-129.732	0.02249	-129.71	0.09009	-129.736	0.13435
-129.698	0.04948	-129.728	0.02583	-129.705	0.09704	-129.73	0.14328
-129.694	0.0557	-129.723	0.02806	-129.699	0.10325	-129.722	0.15273
-129.687	0.05993	-129.717	0.02988	-129.693	0.111	-129.718	0.16187
-129.683	0.06366	-129.712	0.03195	-129.688	0.1183	-129.712	0.17104
-129.677	0.06984	-129.707	0.03467	-129.681	0.12629	-129.706	0.18076
-129.67	0.07571	-129.699	0.03782	-129.674	0.13419	-129.7	0.19193
-129.662	0.08204	-129.695	0.04048	-129.667	0.14049	-129.692	0.20251
-129.656	0.08593	-129.688	0.04211	-129.661	0.14744	-129.687	0.21265
-129.65	0.08993	-129.682	0.04369	-129.655	0.15488	-129.68	0.22147
-129.643	0.09409	-129.675	0.04522	-129.647	0.16013	-129.674	0.23108
-129.636	0.09896	-129.669	0.0464	-129.64	0.16722	-129.666	0.241
-129.629	0.10305	-129.661	0.04766	-129.633	0.17331	-129.657	0.24841
-129.623	0.10754	-129.655	0.05022	-129.626	0.17909	-129.651	0.25796
-129.615	0.11064	-129.648	0.05344	-129.616	0.18493	-129.641	0.26851
-129.606	0.11473	-129.639	0.05616	-129.608	0.19172	-129.634	0.27684
-129.599	0.11885	-129.63	0.05836	-129.599	0.1978	-129.625	0.28463
-129.589	0.1216	-129.624	0.05939	-129.591	0.20415	-129.616	0.29446
-129.582	0.1248	-129.615	0.06097	-129.581	0.21088	-129.606	0.30445
-129.573	0.12793	-129.606	0.06237	-129.572	0.21649	-129.598	0.31255
-129.564	0.13128	-129.596	0.06459	-129.563	0.22226	-129.589	0.31962
-129.555	0.13472	-129.589	0.06559	-129.554	0.22757	-129.58	0.3275
-129.547	0.13639	-129.579	0.06651	-129.544	0.23304	-129.57	0.33591
-129.536	0.14067	-129.569	0.06555	-129.533	0.23742	-129.558	0.34206
-129.527	0.14326	-129.559	0.06631	-129.524	0.24215	-129.55	0.34736
-129.516	0.14576	-129.552	0.06686	-129.514	0.24642	-129.537	0.35514
-129.507	0.14884	-129.54	0.06804	-129.504	0.25089	-129.527	0.36234
-129.498	0.1511	-129.53	0.06845	-129.493	0.25411	-129.516	0.36862
-129.485	0.1522	-129.521	0.06838	-129.481	0.25725	-129.507	0.37231
-129.475	0.15396	-129.51	0.06817	-129.469	0.26065	-129.497	0.378
-129.465	0.15626	-129.5	0.06816	-129.46	0.26455	-129.485	0.38347
-129.453	0.15741	-129.49	0.06829	-129.448	0.26807	-129.474	0.38883
-129.443	0.15908	-129.478	0.06825	-129.438	0.27044	-129.462	0.39257
-129.433	0.15894	-129.467	0.06804	-129.426	0.27278	-129.45	0.397
-129.42	0.15905	-129.456	0.06772	-129.414	0.27499	-129.439	0.40006
-129.41	0.15834	-129.445	0.06738	-129.402	0.27836	-129.427	0.40334
-129.398	0.15788	-129.434	0.06695	-129.389	0.28034	-129.416	0.4071
-129.386	0.15874	-129.422	0.0666	-129.377	0.28203	-129.403	0.40973
-129.375	0.15829	-129.411	0.06454	-129.365	0.28271	-129.392	0.41218
-129.363	0.15687	-129.398	0.06329	-129.352	0.28348	-129.379	0.41352
-129.351	0.15532	-129.387	0.06249	-129.341	0.28397	-129.367	0.41377
-129.338	0.15442	-129.376	0.06195	-129.328	0.285	-129.354	0.41549
-129.325	0.15353	-129.364	0.06135	-129.315	0.28524	-129.342	0.41595
-129.313	0.15342	-129.35	0.06076	-129.302	0.28585	-129.329	0.41772
-129.302	0.15301	-129.339	0.06025	-129.29	0.28671	-129.315	0.41947
-129.289	0.15232	-129.327	0.05982	-129.278	0.28641	-129.302	0.41965
-129.276	0.14828	-129.315	0.05947	-129.264	0.28593	-129.29	0.42086
-129.264	0.14749	-129.301	0.05916	-129.251	0.28636	-129.277	0.42181
-129.252	0.14689	-129.288	0.05867	-129.238	0.28646	-129.263	0.42072
-129.239	0.14754	-129.275	0.05808	-129.225	0.28662	-129.25	0.42089
-129.226	0.14622	-129.263	0.05744	-129.212	0.28677	-129.237	0.42085
-129.213	0.14423	-129.25	0.05661	-129.197	0.28615	-129.224	0.42044
-129.199	0.1424	-129.237	0.05547	-129.184	0.28622	-129.21	0.42048
-129.186	0.14077	-129.223	0.05423	-129.171	0.28475	-129.196	0.4192
-129.17	0.13947	-129.21	0.05281	-129.157	0.28315	-129.183	0.41871
-129.16	0.13819	-129.198	0.05136	-129.142	0.28248	-129.169	0.41688
-129.146	0.13662	-129.184	0.04947	-129.13	0.2811	-129.156	0.41566
-129.131	0.13457	-129.171	0.04719	-129.115	0.27751	-129.141	0.41314
-129.117	0.13236	-129.157	0.04456	-129.102	0.2757	-129.128	0.40936
-129.105	0.13012	-129.143	0.04193	-129.088	0.27355	-129.113	0.40608
-129.091	0.12778	-129.129	0.03923	-129.073	0.27171	-129.1	0.40243
-129.076	0.12537	-129.116	0.03628	-129.059	0.26864	-129.086	0.40069
-129.062	0.12238	-129.101	0.03263	-129.047	0.26607	-129.071	0.39785
-129.049	0.11929	-129.089	0.02898	-129.031	0.26407	-129.056	0.39497
-129.034	0.11597	-129.075	0.02579	-129.017	0.2618	-129.043	0.39247
-129.021	0.1129	-129.061	0.02258	-129.002	0.25943	-129.029	0.39121
-129.006	0.10971	-129.046	0.01904	-128.988	0.25621	-129.014	0.38818
-128.992	0.10575	-129.031	0.01594	-128.975	0.25312	-129	0.38583
-128.976	0.10181	-129.019	0.01277	-128.96	0.25016	-128.987	0.38335
-128.965	0.09653	-129.004	0.01017	-128.946	0.24734	-128.973	0.38059
-128.949	0.09181	-128.989	0.0073	-128.932	0.24514	-128.958	0.37721
-128.935	0.08638	-128.976	0.00429	-128.918	0.24282	-128.942	0.37255
-128.922	0.07956	-128.961	0.00114	-128.904	0.24	-128.929	0.3687
-128.906	0.07485	-128.947	-0.00131	-128.888	0.23701	-128.914	0.36504
-128.891	0.07108	-128.932	-0.00394	-128.874	0.2337	-128.899	0.36
-128.878	0.0681	-128.918	-0.00647	-128.858	0.23049	-128.885	0.35549
-128.863	0.06573	-128.903	-0.00939	-128.845	0.22751	-128.871	0.35186
-128.849	0.06224	-128.889	-0.01183	-128.83	0.22393	-128.856	0.34769
-128.834	0.05872	-128.874	-0.01384	-128.815	0.22011	-128.841	0.34363
-128.819	0.05485	-128.861	-0.01642	-128.8	0.21656	-128.826	0.34046
-128.805	0.05173	-128.845	-0.01876	-128.786	0.2133	-128.814	0.33678
-128.791	0.04865	-128.83	-0.02085	-128.771	0.20998	-128.796	0.3317
-128.777	0.04534	-128.817	-0.02373	-128.757	0.2067	-128.782	0.32654
-128.761	0.04079	-128.802	-0.02775	-128.742	0.2033	-128.767	0.31998
-128.747	0.03619	-128.787	-0.03042	-128.727	0.19929	-128.753	0.31444
-128.732	0.03358	-128.773	-0.03253	-128.71	0.19608	-128.739	0.31031
-128.717	0.03144	-128.757	-0.03411	-128.698	0.1924	-128.724	0.30603
-128.702	0.02709	-128.742	-0.03525	-128.683	0.18889	-128.709	0.30263
-128.687	0.02221	-128.728	-0.03646	-128.668	0.18488	-128.694	0.29814
-128.672	0.01864	-128.712	-0.0386	-128.654	0.18155	-128.679	0.29452
-128.657	0.01495	-128.697	-0.04078	-128.638	0.17808	-128.664	0.29064
-128.644	0.01183	-128.682	-0.04346	-128.625	0.17466	-128.649	0.28698
-128.627	0.0084	-128.668	-0.04545	-128.608	0.17122	-128.635	0.28183
-128.613	0.00675	-128.652	-0.04732	-128.595	0.16732	-128.619	0.27695
-128.597	0.00209	-128.636	-0.049	-128.579	0.16369	-128.604	0.2721
-128.583	-0.00144	-128.624	-0.05038	-128.564	0.15994	-128.589	0.26757
-128.568	-0.00402	-128.606	-0.05267	-128.549	0.15589	-128.576	0.26343
-128.552	-0.00753	-128.593	-0.05409	-128.535	0.15193	-128.559	0.25898
-128.538	-0.01091	-128.577	-0.05679	-128.52	0.14859	-128.545	0.25544
-128.523	-0.01342	-128.562	-0.05824	-128.505	0.14535	-128.529	0.25158
-128.508	-0.01719	-128.547	-0.06009	-128.489	0.14265	-128.515	0.2482
-128.493	-0.01974	-128.534	-0.06309	-128.476	0.13913	-128.5	0.24536
-128.479	-0.02352	-128.517	-0.06619	-128.46	0.13618	-128.485	0.23985
-128.464	-0.02551	-128.502	-0.06856	-128.446	0.13352	-128.469	0.23496
-128.448	-0.02931	-128.486	-0.07107	-128.43	0.13008	-128.454	0.22903
-128.433	-0.03297	-128.472	-0.07251	-128.415	0.12647	-128.44	0.22425
-128.418	-0.03555	-128.456	-0.07373	-128.4	0.12261	-128.423	0.22028
-128.403	-0.03858	-128.441	-0.07522	-128.385	0.11962	-128.409	0.21667
-128.388	-0.03982	-128.426	-0.07771	-128.371	0.11618	-128.394	0.21248
-128.374	-0.04199	-128.411	-0.08045	-128.356	0.11313	-128.379	0.20992
-128.356	-0.04495	-128.394	-0.08154	-128.339	0.10965	-128.363	0.20594
-128.341	-0.04768	-128.38	-0.08282	-128.325	0.10714	-128.349	0.20347
-128.327	-0.05046	-128.364	-0.08461	-128.31	0.10306	-128.334	0.20014
-128.311	-0.05366	-128.349	-0.08492	-128.294	0.10001	-128.318	0.19823
-128.296	-0.05504	-128.333	-0.08702	-128.28	0.09632	-128.303	0.1938
-128.28	-0.05928	-128.318	-0.08792	-128.265	0.09372	-128.288	0.1898
-128.265	-0.06285	-128.302	-0.0884	-128.25	0.0907	-128.273	0.18451
-128.251	-0.06505	-128.288	-0.08947	-128.235	0.08746	-128.258	0.18053
-128.235	-0.06744	-128.273	-0.09126	-128.219	0.08497	-128.243	0.17555
-128.219	-0.06913	-128.258	-0.09324	-128.205	0.08339	-128.228	0.17319
-128.204	-0.07015	-128.241	-0.09537	-128.188	0.08136	-128.213	0.16957
-128.19	-0.07305	-128.227	-0.09765	-128.174	0.07693	-128.198	0.16653
-128.173	-0.07555	-128.211	-0.0996	-128.159	0.07451	-128.182	0.16249
-128.16	-0.08025	-128.195	-0.10169	-128.143	0.07193	-128.167	0.15956
-128.144	-0.0826	-128.18	-0.1028	-128.128	0.06847	-128.152	0.15657
-128.129	-0.08283	-128.165	-0.10441	-128.114	0.06569	-128.136	0.15285
-128.114	-0.08504	-128.149	-0.10519	-128.098	0.06297	-128.121	0.1493
-128.098	-0.08654	-128.134	-0.10634	-128.082	0.06042	-128.107	0.14506
-128.083	-0.08778	-128.117	-0.10753	-128.068	0.05781	-128.091	0.14145
-128.066	-0.08978	-128.103	-0.10857	-128.053	0.0562	-128.075	0.13773
-128.05	-0.0919	-128.087	-0.10946	-128.037	0.05374	-128.06	0.13574
-128.035	-0.09436	-128.07	-0.11069	-128.02	0.05128	-128.044	0.13242
-128.02	-0.09585	-128.055	-0.11213	-128.006	0.04767	-128.029	0.12921
-128.005	-0.09797	-128.04	-0.11322	-127.991	0.04548	-128.013	0.1268
-127.991	-0.10232	-128.024	-0.11471	-127.977	0.0434	-127.998	0.124
-127.974	-0.10503	-128.009	-0.11598	-127.962	0.04065	-127.983	0.12186
-127.959	-0.10695	-127.993	-0.11658	-127.945	0.03814	-127.967	0.1198
-127.942	-0.10905	-127.978	-0.11737	-127.93	0.03605	-127.952	0.11661
-127.927	-0.11134	-127.963	-0.11836	-127.914	0.03448	-127.938	0.11405
-127.912	-0.11212	-127.948	-0.11953	-127.9	0.03307	-127.922	0.11159
-127.896	-0.11383	-127.932	-0.12031	-127.884	0.03118	-127.906	0.10834
-127.881	-0.11481	-127.915	-0.12128	-127.868	0.02846	-127.891	0.10592
-127.867	-0.11659	-127.901	-0.12223	-127.853	0.02651	-127.876	0.10252
-127.851	-0.11653	-127.884	-0.12333	-127.838	0.02442	-127.859	0.10025
-127.835	-0.11798	-127.869	-0.12469	-127.822	0.02288	-127.844	0.09698
-127.82	-0.1206	-127.855	-0.1262	-127.807	0.02174	-127.831	0.09567
-127.803	-0.12118	-127.837	-0.12733	-127.792	0.01969	-127.814	0.09276
-127.788	-0.12191	-127.822	-0.12739	-127.776	0.01807	-127.799	0.08934
-127.772	-0.12359	-127.806	-0.12807	-127.761	0.01569	-127.782	0.08643
-127.757	-0.12536	-127.79	-0.12928	-127.743	0.01414	-127.767	0.08498
-127.741	-0.12731	-127.776	-0.12991	-127.729	0.01233	-127.751	0.08408
-127.725	-0.12914	-127.76	-0.13094	-127.713	0.00977	-127.736	0.08083
-127.71	-0.13127	-127.744	-0.13209	-127.699	0.00734	-127.721	0.07963
-127.695	-0.13406	-127.728	-0.1332	-127.683	0.00435	-127.706	0.0755
-127.677	-0.13562	-127.713	-0.13453	-127.669	0.00235	-127.689	0.07352
-127.663	-0.13577	-127.696	-0.13584	-127.652	0.00025099	-127.673	0.07391
-127.647	-0.13669	-127.682	-0.13659	-127.635	-0.00207	-127.659	0.07237
-127.632	-0.13686	-127.665	-0.13697	-127.621	-0.00414	-127.642	0.0687
-127.616	-0.13738	-127.65	-0.13755	-127.606	-0.00596	-127.627	0.06612
-127.6	-0.13808	-127.635	-0.1379	-127.59	-0.0076	-127.612	0.06404
-127.585	-0.13901	-127.618	-0.13846	-127.575	-0.00848	-127.595	0.06079
-127.569	-0.14028	-127.603	-0.13876	-127.56	-0.00937	-127.579	0.05893
-127.554	-0.14131	-127.585	-0.13904	-127.543	-0.01058	-127.565	0.0581
-127.538	-0.14297	-127.571	-0.13942	-127.528	-0.01184	-127.548	0.05677
-127.522	-0.1451	-127.554	-0.13991	-127.512	-0.01221	-127.533	0.05437
-127.505	-0.14753	-127.539	-0.14046	-127.495	-0.01238	-127.517	0.05195
-127.489	-0.14956	-127.523	-0.14138	-127.481	-0.01332	-127.503	0.05138
-127.474	-0.15112	-127.505	-0.14212	-127.465	-0.01517	-127.485	0.05032
-127.458	-0.15229	-127.491	-0.14275	-127.45	-0.01669	-127.469	0.04806
-127.443	-0.15324	-127.476	-0.14334	-127.434	-0.01818	-127.455	0.04582
-127.428	-0.15462	-127.459	-0.14381	-127.418	-0.02005	-127.437	0.04411
-127.41	-0.15572	-127.444	-0.14435	-127.403	-0.02202	-127.422	0.04182
-127.396	-0.15639	-127.428	-0.14507	-127.387	-0.02371	-127.407	0.03943
-127.381	-0.15723	-127.413	-0.14553	-127.371	-0.02514	-127.392	0.03802
-127.363	-0.15776	-127.397	-0.14615	-127.356	-0.0281	-127.376	0.03737
-127.348	-0.15878	-127.381	-0.1467	-127.341	-0.03007	-127.361	0.03663
-127.333	-0.15904	-127.365	-0.14722	-127.325	-0.03134	-127.345	0.0357
-127.317	-0.15929	-127.348	-0.14787	-127.308	-0.03175	-127.329	0.03443
-127.299	-0.15988	-127.332	-0.14857	-127.291	-0.03263	-127.313	0.03198
-127.286	-0.16022	-127.317	-0.14913	-127.277	-0.03312	-127.296	0.02928
-127.269	-0.16068	-127.301	-0.14947	-127.261	-0.03346	-127.281	0.02668
-127.253	-0.16121	-127.286	-0.14987	-127.246	-0.03475	-127.264	0.02519
-127.238	-0.16179	-127.269	-0.15013	-127.229	-0.03586	-127.25	0.02421
-127.222	-0.16251	-127.254	-0.15054	-127.214	-0.03641	-127.233	0.0234
-127.205	-0.16305	-127.237	-0.15076	-127.198	-0.03676	-127.217	0.02224
-127.19	-0.16355	-127.222	-0.15099	-127.183	-0.03795	-127.202	0.02137
-127.173	-0.16404	-127.205	-0.15146	-127.167	-0.03934	-127.187	0.02056
-127.159	-0.16476	-127.191	-0.15183	-127.151	-0.04082	-127.172	0.02026
-127.141	-0.16593	-127.173	-0.15214	-127.136	-0.04252	-127.155	0.01941
-127.126	-0.16708	-127.159	-0.15231	-127.119	-0.04499	-127.14	0.01889
-127.111	-0.1682	-127.142	-0.15245	-127.103	-0.04736	-127.122	0.01814
-127.093	-0.169	-127.126	-0.1526	-127.087	-0.04914	-127.107	0.01669
-127.078	-0.16963	-127.11	-0.15277	-127.072	-0.05047	-127.092	0.01538
-127.063	-0.17032	-127.093	-0.15297	-127.056	-0.05191	-127.075	0.01405
-127.046	-0.17108	-127.077	-0.15319	-127.04	-0.05215	-127.057	0.01219
-127.03	-0.17164	-127.061	-0.1534	-127.026	-0.05185	-127.044	0.01036
-127.015	-0.17223	-127.046	-0.15363	-127.008	-0.05191	-127.028	0.00952
-126.999	-0.17262	-127.03	-0.15395	-126.993	-0.05209	-127.011	0.00832
-126.982	-0.17334	-127.013	-0.15429	-126.978	-0.05258	-126.995	0.00775
-126.967	-0.17403	-126.997	-0.15455	-126.961	-0.05346	-126.979	0.00694
-126.951	-0.17498	-126.982	-0.15483	-126.946	-0.055	-126.964	0.00602
-126.935	-0.17598	-126.965	-0.15513	-126.928	-0.05724	-126.947	0.00509
-126.919	-0.17674	-126.948	-0.15545	-126.914	-0.05877	-126.932	0.00419
-126.904	-0.17732	-126.933	-0.15588	-126.897	-0.06011	-126.916	0.00307
-126.888	-0.17788	-126.917	-0.1562	-126.883	-0.06136	-126.9	0.00142
-126.872	-0.17884	-126.9	-0.15666	-126.867	-0.06252	-126.884	-0.00102
-126.856	-0.17971	-126.885	-0.15716	-126.85	-0.06259	-126.868	-0.0032
-126.839	-0.18039	-126.868	-0.15772	-126.834	-0.06231	-126.852	-0.00495
-126.824	-0.18081	-126.851	-0.15827	-126.817	-0.06216	-126.836	-0.00631
-126.807	-0.18123	-126.837	-0.15885	-126.802	-0.06216	-126.819	-0.00743
-126.793	-0.18165	-126.821	-0.15933	-126.786	-0.06228	-126.804	-0.00793
-126.777	-0.1824	-126.805	-0.15964	-126.769	-0.06271	-126.788	-0.00879
-126.759	-0.18304	-126.789	-0.15978	-126.754	-0.06336	-126.772	-0.00934
-126.743	-0.18354	-126.771	-0.15993	-126.739	-0.06407	-126.756	-0.00988
-126.728	-0.18401	-126.757	-0.16018	-126.724	-0.06502	-126.741	-0.01053
-126.711	-0.18429	-126.74	-0.16041	-126.706	-0.06608	-126.724	-0.01159
-126.695	-0.1847	-126.724	-0.1606	-126.691	-0.06764	-126.709	-0.01241
-126.68	-0.18527	-126.707	-0.16078	-126.674	-0.06908	-126.693	-0.01316
-126.664	-0.18578	-126.694	-0.16109	-126.658	-0.07099	-126.676	-0.01399
-126.649	-0.18632	-126.676	-0.16145	-126.643	-0.07257	-126.661	-0.01478
-126.631	-0.18684	-126.66	-0.16195	-126.626	-0.07354	-126.644	-0.01557
-126.615	-0.18721	-126.644	-0.16237	-126.611	-0.07401	-126.63	-0.01646
-126.6	-0.18758	-126.628	-0.16275	-126.594	-0.07463	-126.612	-0.01732
-126.584	-0.18799	-126.61	-0.16294	-126.577	-0.07496	-126.597	-0.01798
-126.567	-0.18825	-126.595	-0.16308	-126.562	-0.07513	-126.58	-0.01867
-126.552	-0.18854	-126.579	-0.1633	-126.547	-0.07539	-126.563	-0.01956
-126.534	-0.18883	-126.563	-0.16342	-126.53	-0.07554	-126.548	-0.02046
-126.519	-0.18916	-126.547	-0.16351	-126.514	-0.07578	-126.532	-0.02097
-126.504	-0.18942	-126.531	-0.16355	-126.499	-0.07595	-126.517	-0.02155
-126.487	-0.18963	-126.514	-0.1636	-126.482	-0.07627	-126.501	-0.0223
-126.47	-0.19	-126.498	-0.16364	-126.466	-0.0769	-126.483	-0.02316
-126.453	-0.19035	-126.482	-0.16373	-126.451	-0.07747	-126.468	-0.02392
-126.438	-0.19052	-126.467	-0.16392	-126.435	-0.07817	-126.452	-0.02459
-126.423	-0.19072	-126.45	-0.16414	-126.419	-0.07946	-126.435	-0.02503
-126.406	-0.19084	-126.433	-0.16443	-126.403	-0.08091	-126.421	-0.02538
-126.39	-0.19097	-126.418	-0.16468	-126.387	-0.08204	-126.403	-0.02571
-126.375	-0.1911	-126.402	-0.16507	-126.37	-0.08272	-126.387	-0.02623
-126.358	-0.19126	-126.387	-0.16545	-126.353	-0.0835	-126.371	-0.02675
-126.342	-0.1916	-126.369	-0.16579	-126.338	-0.08415	-126.356	-0.02741
-126.326	-0.19203	-126.354	-0.16599	-126.323	-0.0846	-126.34	-0.02822
-126.31	-0.19248	-126.336	-0.16615	-126.306	-0.08502	-126.324	-0.02924
-126.293	-0.193	-126.32	-0.16624	-126.291	-0.08557	-126.306	-0.03022
-126.278	-0.19347	-126.303	-0.16632	-126.275	-0.08596	-126.29	-0.03139
-126.262	-0.1938	-126.289	-0.16646	-126.258	-0.08624	-126.276	-0.03232
-126.246	-0.19401	-126.272	-0.16658	-126.241	-0.08675	-126.258	-0.03307
-126.23	-0.19419	-126.257	-0.1667	-126.226	-0.08728	-126.243	-0.03343
-126.213	-0.19445	-126.24	-0.16684	-126.209	-0.08787	-126.226	-0.03385
-126.197	-0.19466	-126.224	-0.16696	-126.195	-0.08835	-126.21	-0.03423
-126.182	-0.19491	-126.208	-0.16707	-126.179	-0.08889	-126.195	-0.03447
-126.164	-0.19526	-126.191	-0.16719	-126.162	-0.08952	-126.179	-0.03465
-126.149	-0.19559	-126.175	-0.16736	-126.146	-0.09006	-126.161	-0.03496
-126.134	-0.19595	-126.16	-0.16753	-126.129	-0.09048	-126.145	-0.0353
-126.116	-0.19633	-126.142	-0.16771	-126.114	-0.09089	-126.129	-0.03574
-126.099	-0.19677	-126.127	-0.16793	-126.098	-0.09133	-126.113	-0.03637
-126.085	-0.19711	-126.111	-0.16804	-126.081	-0.09169	-126.097	-0.03712
-126.067	-0.19734	-126.096	-0.1681	-126.064	-0.09202	-126.082	-0.03828
-126.052	-0.19752	-126.078	-0.16823	-126.05	-0.09224	-126.064	-0.03931
-126.035	-0.19765	-126.062	-0.16833	-126.033	-0.09247	-126.049	-0.04014
-126.019	-0.19781	-126.046	-0.1684	-126.018	-0.09279	-126.033	-0.04092
-126.003	-0.19795	-126.03	-0.16846	-126.001	-0.09313	-126.018	-0.04163
-125.988	-0.19815	-126.013	-0.16854	-125.985	-0.09341	-126	-0.04209
-125.972	-0.19826	-125.998	-0.16864	-125.969	-0.09374	-125.984	-0.04244
-125.955	-0.19833	-125.981	-0.16875	-125.954	-0.09401	-125.968	-0.04268
-125.94	-0.19848	-125.964	-0.16888	-125.937	-0.09436	-125.953	-0.04286
-125.922	-0.19863	-125.948	-0.16903	-125.921	-0.09479	-125.936	-0.04302
-125.905	-0.19889	-125.933	-0.16915	-125.904	-0.09516	-125.92	-0.04318
-125.889	-0.19928	-125.916	-0.16922	-125.887	-0.09554	-125.903	-0.04344
-125.873	-0.19969	-125.9	-0.16929	-125.87	-0.09585	-125.887	-0.04378
-125.858	-0.19998	-125.884	-0.16935	-125.855	-0.0962	-125.871	-0.04406
-125.842	-0.20032	-125.869	-0.16941	-125.839	-0.09663	-125.855	-0.04429
-125.825	-0.20063	-125.852	-0.16961	-125.824	-0.09714	-125.838	-0.04453
-125.81	-0.20081	-125.835	-0.16979	-125.807	-0.09756	-125.824	-0.04491
-125.792	-0.20101	-125.818	-0.16984	-125.791	-0.09788	-125.806	-0.04529
-125.777	-0.20114	-125.803	-0.1699	-125.775	-0.09825	-125.79	-0.04561
-125.76	-0.20124	-125.788	-0.16995	-125.76	-0.09852	-125.773	-0.04598
-125.745	-0.2013	-125.77	-0.17001	-125.742	-0.09878	-125.759	-0.04656
-125.728	-0.2015	-125.753	-0.17012	-125.727	-0.09913	-125.743	-0.04704
-125.712	-0.20176	-125.737	-0.17023	-125.711	-0.09961	-125.726	-0.04757
-125.696	-0.20181	-125.723	-0.17032	-125.694	-0.10005	-125.709	-0.04816
-125.68	-0.2019	-125.706	-0.17045	-125.678	-0.10043	-125.693	-0.0486
-125.663	-0.20203	-125.689	-0.17059	-125.662	-0.10068	-125.678	-0.04889
-125.647	-0.20224	-125.673	-0.17066	-125.647	-0.10094	-125.661	-0.04928
-125.631	-0.20239	-125.657	-0.17075	-125.63	-0.10112	-125.644	-0.04964
-125.616	-0.20257	-125.64	-0.17082	-125.613	-0.10137	-125.628	-0.05001
-125.599	-0.20278	-125.625	-0.17089	-125.598	-0.10159	-125.613	-0.05048
-125.582	-0.20305	-125.609	-0.17096	-125.582	-0.10175	-125.597	-0.0509
-125.567	-0.20333	-125.592	-0.17102	-125.565	-0.10204	-125.579	-0.05134
-125.55	-0.20346	-125.575	-0.17117	-125.55	-0.10237	-125.563	-0.05181
-125.534	-0.20359	-125.56	-0.17123	-125.533	-0.10281	-125.548	-0.05238
-125.517	-0.20367	-125.544	-0.17129	-125.516	-0.10319	-125.531	-0.05291
-125.502	-0.20382	-125.527	-0.17136	-125.5	-0.10354	-125.515	-0.0534
-125.486	-0.20392	-125.509	-0.17142	-125.484	-0.10377	-125.499	-0.05383
-125.469	-0.20408	-125.494	-0.17148	-125.468	-0.10395	-125.483	-0.05415
-125.453	-0.20423	-125.478	-0.17154	-125.452	-0.10415	-125.467	-0.0545
-125.436	-0.20442	-125.462	-0.17161	-125.436	-0.10435	-125.45	-0.05477
-125.421	-0.20468	-125.445	-0.1717	-125.42	-0.10456	-125.435	-0.05507
-125.404	-0.20483	-125.431	-0.17179	-125.403	-0.10481	-125.418	-0.05535
-125.388	-0.20508	-125.413	-0.17186	-125.386	-0.10511	-125.402	-0.0555
-125.371	-0.20526	-125.397	-0.17193	-125.37	-0.10542	-125.386	-0.05573
-125.354	-0.20538	-125.38	-0.17199	-125.354	-0.10572	-125.37	-0.05606
-125.339	-0.2055	-125.364	-0.17205	-125.338	-0.106	-125.353	-0.05635
-125.325	-0.20562	-125.348	-0.17212	-125.322	-0.10627	-125.337	-0.05672
-125.306	-0.2057	-125.332	-0.17218	-125.306	-0.10642	-125.322	-0.05717
-125.291	-0.20578	-125.314	-0.17224	-125.289	-0.10661	-125.306	-0.0575
-125.275	-0.20587	-125.299	-0.17231	-125.273	-0.10681	-125.289	-0.05784
-125.26	-0.20595	-125.281	-0.17238	-125.257	-0.10705	-125.272	-0.0581
-125.243	-0.20603	-125.266	-0.17247	-125.241	-0.10734	-125.256	-0.05827
-125.227	-0.2061	-125.25	-0.1726	-125.225	-0.10765	-125.24	-0.05844
-125.209	-0.20619	-125.234	-0.17284	-125.208	-0.1079	-125.225	-0.05861
-125.195	-0.20627	-125.219	-0.17306	-125.193	-0.10813	-125.208	-0.05882
-125.176	-0.20635	-125.202	-0.17318	-125.177	-0.10831	-125.19	-0.05909
-125.161	-0.20651	-125.186	-0.17326	-125.161	-0.10845	-125.174	-0.05934
-125.145	-0.20672	-125.169	-0.17333	-125.144	-0.10857	-125.158	-0.0598
-125.13	-0.20684	-125.153	-0.17341	-125.127	-0.10862	-125.143	-0.06017
-125.113	-0.20696	-125.136	-0.17349	-125.111	-0.1087	-125.126	-0.06033
-125.096	-0.20704	-125.121	-0.17356	-125.096	-0.10878	-125.109	-0.06052
-125.08	-0.20711	-125.103	-0.17363	-125.079	-0.1089	-125.093	-0.06063
-125.064	-0.20718	-125.089	-0.1737	-125.063	-0.10911	-125.078	-0.06068
-125.048	-0.20726	-125.072	-0.17378	-125.047	-0.1093	-125.06	-0.06094
-125.032	-0.20735	-125.055	-0.17386	-125.031	-0.10946	-125.045	-0.06099
-125.015	-0.20745	-125.039	-0.17393	-125.014	-0.10958	-125.028	-0.06105
-124.999	-0.20754	-125.023	-0.17401	-124.998	-0.10971	-125.012	-0.06112
-124.983	-0.20763	-125.007	-0.17408	-124.981	-0.10978	-124.998	-0.06119
-124.967	-0.20771	-124.989	-0.17415	-124.965	-0.10985	-124.979	-0.0613
-124.951	-0.20779	-124.973	-0.17423	-124.95	-0.10994	-124.963	-0.06142
-124.934	-0.20787	-124.956	-0.17431	-124.934	-0.11003	-124.947	-0.06154
-124.919	-0.20796	-124.94	-0.17439	-124.918	-0.11016	-124.932	-0.06167
-124.902	-0.20804	-124.924	-0.17446	-124.9	-0.11033	-124.914	-0.06176
-124.886	-0.20812	-124.908	-0.17453	-124.885	-0.11053	-124.898	-0.06189
-124.87	-0.2082	-124.893	-0.17459	-124.869	-0.11071	-124.882	-0.06205
-124.853	-0.20828	-124.875	-0.17465	-124.851	-0.11083	-124.866	-0.06223
-124.837	-0.20837	-124.86	-0.1747	-124.836	-0.11095	-124.85	-0.06246
-124.82	-0.20847	-124.844	-0.17475	-124.819	-0.11107	-124.833	-0.06264
-124.805	-0.20858	-124.827	-0.1748	-124.804	-0.11117	-124.818	-0.06284
-124.789	-0.20867	-124.811	-0.17485	-124.788	-0.11127	-124.8	-0.06298
-124.772	-0.20876	-124.793	-0.17491	-124.771	-0.11139	-124.784	-0.06309
-124.758	-0.20884	-124.778	-0.17497	-124.755	-0.11157	-124.768	-0.06322
-124.738	-0.20892	-124.762	-0.17504	-124.738	-0.11176	-124.751	-0.06335
-124.723	-0.209	-124.747	-0.1751	-124.723	-0.11201	-124.733	-0.06348
-124.707	-0.20907	-124.73	-0.17516	-124.706	-0.11219	-124.72	-0.06359
-124.691	-0.20913	-124.713	-0.17523	-124.69	-0.11243	-124.703	-0.06377
-124.674	-0.2092	-124.697	-0.1753	-124.673	-0.11273	-124.686	-0.06401
-124.658	-0.20927	-124.681	-0.17537	-124.657	-0.11303	-124.67	-0.06423
-124.643	-0.20933	-124.664	-0.17543	-124.641	-0.11334	-124.654	-0.06446
-124.625	-0.20941	-124.648	-0.1755	-124.625	-0.11361	-124.638	-0.06459
-124.609	-0.20948	-124.631	-0.17557	-124.608	-0.1138	-124.621	-0.06475
-124.593	-0.20956	-124.614	-0.17565	-124.593	-0.11405	-124.605	-0.06489
-124.576	-0.20963	-124.598	-0.17572	-124.575	-0.11436	-124.589	-0.06497
-124.562	-0.20971	-124.583	-0.17579	-124.56	-0.11467	-124.573	-0.06507
-124.544	-0.20979	-124.565	-0.17587	-124.542	-0.11488	-124.556	-0.06517
-124.527	-0.20988	-124.55	-0.17594	-124.527	-0.11507	-124.541	-0.06528
-124.512	-0.20996	-124.534	-0.176	-124.51	-0.11518	-124.523	-0.06539
-124.494	-0.21004	-124.517	-0.17606	-124.495	-0.11523	-124.508	-0.06547
-124.479	-0.21012	-124.501	-0.17611	-124.478	-0.11528	-124.491	-0.06556
-124.463	-0.2102	-124.485	-0.17617	-124.463	-0.11553	-124.475	-0.06565
-124.447	-0.21027	-124.469	-0.17622	-124.445	-0.11557	-124.458	-0.06574
-124.431	-0.21035	-124.451	-0.17628	-124.43	-0.11563	-124.443	-0.06583
-124.414	-0.21044	-124.436	-0.17634	-124.413	-0.11582	-124.426	-0.06592
-124.398	-0.21052	-124.419	-0.17641	-124.397	-0.11598	-124.411	-0.066
-124.382	-0.21062	-124.404	-0.17648	-124.38	-0.11603	-124.395	-0.06609
-124.365	-0.21071	-124.386	-0.17655	-124.364	-0.11608	-124.378	-0.06618
-124.347	-0.21079	-124.37	-0.17663	-124.348	-0.11613	-124.362	-0.06627
-124.333	-0.21087	-124.354	-0.1767	-124.332	-0.11617	-124.345	-0.06637
-124.316	-0.21095	-124.338	-0.17677	-124.314	-0.11628	-124.328	-0.06646
-124.301	-0.21103	-124.322	-0.17683	-124.299	-0.11637	-124.312	-0.06659
-124.283	-0.21111	-124.305	-0.1769	-124.284	-0.11641	-124.295	-0.0668
-124.266	-0.21118	-124.289	-0.17697	-124.267	-0.11646	-124.28	-0.0669
-124.251	-0.21126	-124.273	-0.17704	-124.251	-0.11658	-124.262	-0.067
-124.236	-0.21133	-124.256	-0.17711	-124.234	-0.11675	-124.248	-0.06713
-124.219	-0.21141	-124.24	-0.17717	-124.218	-0.11689	-124.231	-0.06723
-124.202	-0.21149	-124.224	-0.17723	-124.201	-0.117	-124.214	-0.06733
-124.186	-0.21156	-124.207	-0.17729	-124.186	-0.11708	-124.199	-0.06749
-124.17	-0.21163	-124.19	-0.17736	-124.169	-0.11714	-124.182	-0.06765
-124.153	-0.2117	-124.175	-0.17742	-124.155	-0.11719	-124.167	-0.06773
-124.137	-0.21178	-124.158	-0.17747	-124.138	-0.11725	-124.149	-0.06781
-124.122	-0.21186	-124.141	-0.17752	-124.121	-0.11731	-124.133	-0.0679
-124.105	-0.21193	-124.126	-0.17758	-124.104	-0.11736	-124.118	-0.06799
-124.089	-0.212	-124.109	-0.17765	-124.088	-0.11741	-124.101	-0.06809
-124.073	-0.21208	-124.093	-0.17771	-124.072	-0.11747	-124.084	-0.06824
-124.056	-0.21216	-124.078	-0.17777	-124.056	-0.11756	-124.069	-0.06836
-124.04	-0.21224	-124.059	-0.17783	-124.04	-0.11765	-124.052	-0.06856
-124.023	-0.21233	-124.044	-0.17788	-124.023	-0.11771	-124.035	-0.06874
-124.008	-0.2124	-124.029	-0.17794	-124.006	-0.11777	-124.02	-0.06886
-123.992	-0.21247	-124.012	-0.178	-123.99	-0.11783	-124.004	-0.06896
-123.974	-0.21254	-123.996	-0.17806	-123.974	-0.11789	-123.985	-0.06907
-123.958	-0.21262	-123.979	-0.17813	-123.958	-0.11795	-123.971	-0.06917
-123.941	-0.2127	-123.963	-0.17818	-123.942	-0.11801	-123.954	-0.06927
-123.925	-0.21278	-123.945	-0.17824	-123.924	-0.11807	-123.937	-0.06936
-123.909	-0.21287	-123.931	-0.17829	-123.908	-0.11813	-123.921	-0.06947
-123.893	-0.21295	-123.914	-0.17835	-123.892	-0.11819	-123.905	-0.06956
-123.878	-0.21303	-123.898	-0.17842	-123.876	-0.11826	-123.889	-0.06966
-123.861	-0.21311	-123.88	-0.17848	-123.86	-0.11837	-123.872	-0.06977
-123.844	-0.21319	-123.864	-0.17854	-123.843	-0.11852	-123.855	-0.06991
-123.828	-0.21326	-123.849	-0.17859	-123.827	-0.11863	-123.839	-0.07002
-123.812	-0.21333	-123.833	-0.17864	-123.811	-0.1187	-123.823	-0.07013
-123.796	-0.2134	-123.817	-0.17869	-123.795	-0.11877	-123.807	-0.07023
-123.778	-0.21347	-123.799	-0.17875	-123.779	-0.11884	-123.792	-0.07033
-123.762	-0.21354	-123.783	-0.17879	-123.762	-0.11895	-123.774	-0.07045
-123.745	-0.21359	-123.767	-0.17884	-123.747	-0.119	-123.758	-0.07054
-123.729	-0.21365	-123.75	-0.17889	-123.729	-0.11905	-123.74	-0.07062
-123.714	-0.2137	-123.734	-0.17894	-123.713	-0.11912	-123.725	-0.0707
-123.696	-0.21377	-123.717	-0.179	-123.697	-0.11919	-123.708	-0.07078
-123.682	-0.21384	-123.701	-0.17906	-123.68	-0.11926	-123.693	-0.07086
-123.664	-0.2139	-123.685	-0.17912	-123.664	-0.11932	-123.675	-0.07097
-123.649	-0.21397	-123.668	-0.17916	-123.648	-0.11938	-123.66	-0.07108
-123.633	-0.21405	-123.653	-0.1792	-123.632	-0.11945	-123.643	-0.07119
-123.615	-0.21412	-123.635	-0.17925	-123.614	-0.11952	-123.628	-0.07129
-123.599	-0.21419	-123.62	-0.17929	-123.598	-0.11958	-123.611	-0.0714
-123.583	-0.21426	-123.603	-0.17934	-123.583	-0.11965	-123.595	-0.0715
-123.568	-0.21431	-123.587	-0.17939	-123.566	-0.11971	-123.577	-0.07159
-123.55	-0.21436	-123.57	-0.17944	-123.549	-0.11977	-123.562	-0.07169
-123.535	-0.21442	-123.553	-0.17949	-123.532	-0.11984	-123.546	-0.07178
-123.517	-0.21448	-123.536	-0.17955	-123.516	-0.1199	-123.528	-0.07187
-123.501	-0.21455	-123.521	-0.1796	-123.5	-0.11997	-123.512	-0.07194
-123.485	-0.21462	-123.504	-0.17965	-123.484	-0.12003	-123.496	-0.07203
-123.469	-0.21469	-123.488	-0.17969	-123.468	-0.1201	-123.479	-0.07212
-123.452	-0.21477	-123.472	-0.17974	-123.453	-0.12016	-123.464	-0.07221
-123.437	-0.21487	-123.455	-0.17979	-123.436	-0.12024	-123.446	-0.0723
-123.419	-0.21496	-123.438	-0.17984	-123.419	-0.12031	-123.431	-0.0724
-123.404	-0.21504	-123.423	-0.17989	-123.403	-0.12039	-123.415	-0.07249
-123.388	-0.21513	-123.407	-0.17995	-123.385	-0.12046	-123.398	-0.07258
-123.372	-0.2152	-123.389	-0.18002	-123.369	-0.12053	-123.382	-0.07267
-123.355	-0.21528	-123.373	-0.18008	-123.353	-0.1206	-123.365	-0.07275
-123.339	-0.21535	-123.356	-0.18015	-123.337	-0.12068	-123.348	-0.07284
-123.321	-0.21541	-123.34	-0.18021	-123.32	-0.12076	-123.331	-0.07293
-123.306	-0.21548	-123.325	-0.18027	-123.305	-0.12083	-123.316	-0.07301
-123.29	-0.21555	-123.308	-0.18032	-123.289	-0.12091	-123.301	-0.0731
-123.273	-0.21563	-123.29	-0.18036	-123.272	-0.12098	-123.283	-0.07319
-123.256	-0.21571	-123.275	-0.1804	-123.255	-0.12105	-123.266	-0.07329
-123.24	-0.21579	-123.259	-0.18043	-123.239	-0.12111	-123.251	-0.0734
-123.224	-0.21587	-123.243	-0.18047	-123.222	-0.12118	-123.234	-0.07351
-123.209	-0.21596	-123.226	-0.18051	-123.207	-0.12123	-123.218	-0.07363
-123.191	-0.21603	-123.21	-0.18055	-123.189	-0.12129	-123.201	-0.07375
-123.175	-0.2161	-123.193	-0.18059	-123.174	-0.12135	-123.183	-0.07385
-123.159	-0.21616	-123.176	-0.18063	-123.157	-0.12141	-123.168	-0.07394
-123.143	-0.21621	-123.161	-0.18067	-123.141	-0.12146	-123.152	-0.07405
-123.126	-0.21625	-123.145	-0.18071	-123.124	-0.12152	-123.135	-0.07415
-123.11	-0.21629	-123.128	-0.18075	-123.107	-0.12157	-123.119	-0.07424
-123.093	-0.21633	-123.113	-0.18079	-123.09	-0.12163	-123.103	-0.07433
-123.076	-0.21636	-123.095	-0.18082	-123.075	-0.12169	-123.087	-0.07442
-123.06	-0.2164	-123.079	-0.18086	-123.059	-0.12175	-123.07	-0.07452
-123.044	-0.21646	-123.063	-0.1809	-123.043	-0.12182	-123.054	-0.07461
-123.029	-0.21652	-123.045	-0.18094	-123.025	-0.12189	-123.037	-0.0747
-123.012	-0.21659	-123.031	-0.18099	-123.01	-0.12196	-123.021	-0.07479
-122.993	-0.21665	-123.014	-0.18104	-122.994	-0.12203	-123.005	-0.07488
-122.979	-0.21672	-122.997	-0.18109	-122.978	-0.1221	-122.988	-0.07496
-122.962	-0.2168	-122.981	-0.18114	-122.962	-0.12216	-122.97	-0.07504
-122.946	-0.21686	-122.963	-0.18119	-122.944	-0.12223	-122.956	-0.07512
-122.93	-0.21692	-122.948	-0.18123	-122.929	-0.1223	-122.939	-0.07521
-122.913	-0.21698	-122.931	-0.18129	-122.911	-0.12237	-122.922	-0.0753
-122.896	-0.21703	-122.916	-0.18134	-122.896	-0.12243	-122.905	-0.07539
-122.88	-0.21709	-122.898	-0.18139	-122.879	-0.12249	-122.89	-0.07547
-122.863	-0.21714	-122.882	-0.18145	-122.863	-0.12255	-122.873	-0.07555
-122.847	-0.21719	-122.865	-0.1815	-122.845	-0.1226	-122.858	-0.07563
-122.832	-0.21725	-122.848	-0.18155	-122.83	-0.12266	-122.841	-0.07572
-122.815	-0.2173	-122.832	-0.1816	-122.814	-0.12271	-122.825	-0.07582
-122.799	-0.21735	-122.818	-0.18165	-122.797	-0.12276	-122.808	-0.07593
-122.782	-0.2174	-122.798	-0.1817	-122.781	-0.12281	-122.791	-0.07602
-122.766	-0.21743	-122.783	-0.18175	-122.763	-0.12286	-122.776	-0.07611
-122.75	-0.21747	-122.768	-0.1818	-122.748	-0.12292	-122.759	-0.0762
-122.733	-0.21751	-122.751	-0.18184	-122.732	-0.12297	-122.742	-0.07629
-122.716	-0.21756	-122.734	-0.18188	-122.716	-0.12303	-122.726	-0.07638
-122.701	-0.2176	-122.718	-0.18191	-122.701	-0.12309	-122.709	-0.07648
-122.684	-0.21764	-122.701	-0.18194	-122.682	-0.12316	-122.694	-0.07658
-122.668	-0.21769	-122.685	-0.18198	-122.667	-0.12321	-122.678	-0.07668
-122.652	-0.21773	-122.669	-0.18203	-122.65	-0.12327	-122.66	-0.0768
-122.635	-0.21778	-122.652	-0.18208	-122.634	-0.12333	-122.644	-0.07694
-122.619	-0.21782	-122.636	-0.18213	-122.616	-0.12339	-122.629	-0.07705
-122.602	-0.21787	-122.62	-0.18218	-122.601	-0.12344	-122.612	-0.07716
-122.586	-0.21792	-122.604	-0.18223	-122.585	-0.1235	-122.594	-0.07726
-122.57	-0.21797	-122.588	-0.18227	-122.568	-0.12355	-122.58	-0.07735
-122.553	-0.21802	-122.571	-0.18231	-122.552	-0.12361	-122.562	-0.07744
-122.536	-0.21809	-122.554	-0.18235	-122.535	-0.12368	-122.546	-0.07752
-122.521	-0.21815	-122.538	-0.18237	-122.518	-0.12375	-122.529	-0.07759
-122.503	-0.2182	-122.521	-0.1824	-122.503	-0.12381	-122.514	-0.07767
-122.489	-0.21825	-122.505	-0.18243	-122.487	-0.12388	-122.497	-0.07775
-122.472	-0.2183	-122.489	-0.18246	-122.47	-0.12394	-122.48	-0.07782
-122.455	-0.21834	-122.474	-0.18248	-122.454	-0.12399	-122.464	-0.07789
-122.438	-0.21838	-122.456	-0.18251	-122.437	-0.12406	-122.449	-0.07797
-122.422	-0.21842	-122.439	-0.18254	-122.421	-0.12411	-122.431	-0.07804
-122.406	-0.21847	-122.423	-0.18257	-122.404	-0.12416	-122.416	-0.07811
-122.389	-0.21852	-122.407	-0.18261	-122.388	-0.12421	-122.398	-0.07819
-122.374	-0.21858	-122.39	-0.18265	-122.371	-0.12427	-122.382	-0.07828
-122.357	-0.21863	-122.374	-0.18269	-122.356	-0.12432	-122.365	-0.07837
-122.339	-0.21868	-122.358	-0.18273	-122.338	-0.12438	-122.35	-0.07846
-122.325	-0.21873	-122.341	-0.18276	-122.321	-0.12443	-122.332	-0.07855
-122.306	-0.21878	-122.326	-0.1828	-122.307	-0.12448	-122.316	-0.07864
-122.291	-0.21882	-122.309	-0.18282	-122.29	-0.12453	-122.301	-0.07872
-122.274	-0.21885	-122.291	-0.18284	-122.273	-0.12458	-122.284	-0.07881
-122.259	-0.21888	-122.275	-0.18286	-122.257	-0.12464	-122.267	-0.07888
-122.242	-0.2189	-122.259	-0.18288	-122.239	-0.12468	-122.251	-0.07896
-122.226	-0.21893	-122.242	-0.18291	-122.223	-0.12473	-122.234	-0.07903
-122.209	-0.21897	-122.226	-0.18294	-122.207	-0.12477	-122.218	-0.07911
-122.193	-0.21902	-122.209	-0.18298	-122.19	-0.12481	-122.203	-0.07919
-122.177	-0.21908	-122.193	-0.18302	-122.176	-0.12486	-122.186	-0.07927
-122.16	-0.21913	-122.175	-0.18306	-122.158	-0.12491	-122.169	-0.07935
-122.143	-0.21919	-122.161	-0.18311	-122.141	-0.12496	-122.154	-0.07944
-122.127	-0.21926	-122.144	-0.18314	-122.125	-0.12501	-122.136	-0.07953
-122.111	-0.21932	-122.128	-0.18316	-122.108	-0.12505	-122.119	-0.07961
-122.094	-0.21937	-122.11	-0.18318	-122.092	-0.1251	-122.102	-0.0797
-122.079	-0.21941	-122.095	-0.1832	-122.076	-0.12515	-122.087	-0.07977
-122.062	-0.21946	-122.078	-0.18322	-122.06	-0.1252	-122.069	-0.07986
-122.046	-0.2195	-122.062	-0.18325	-122.043	-0.12525	-122.053	-0.07995
-122.028	-0.21954	-122.045	-0.18328	-122.027	-0.1253	-122.037	-0.08005
-122.013	-0.21957	-122.029	-0.18331	-122.011	-0.12535	-122.021	-0.08015
-121.997	-0.2196	-122.012	-0.18335	-121.994	-0.12541	-122.004	-0.08024
-121.98	-0.21964	-121.997	-0.18338	-121.978	-0.12546	-121.988	-0.08034
-121.963	-0.21968	-121.978	-0.18342	-121.961	-0.1255	-121.972	-0.08043
-121.947	-0.21971	-121.963	-0.18346	-121.944	-0.12555	-121.953	-0.08052
-121.93	-0.21975	-121.946	-0.18351	-121.928	-0.12559	-121.939	-0.08062
-121.915	-0.21978	-121.93	-0.18356	-121.912	-0.12563	-121.923	-0.08071
-121.898	-0.21981	-121.914	-0.18362	-121.895	-0.12568	-121.907	-0.0808
-121.881	-0.21983	-121.897	-0.18367	-121.879	-0.12572	-121.89	-0.08087
-121.865	-0.21986	-121.88	-0.18371	-121.863	-0.12576	-121.875	-0.08094
-121.849	-0.2199	-121.865	-0.18374	-121.846	-0.1258	-121.857	-0.08101
-121.832	-0.21993	-121.848	-0.18376	-121.831	-0.12585	-121.84	-0.08109
-121.814	-0.21997	-121.833	-0.18377	-121.814	-0.12589	-121.825	-0.08116
-121.8	-0.22001	-121.814	-0.18378	-121.798	-0.12594	-121.807	-0.08123
-121.783	-0.22005	-121.8	-0.18378	-121.781	-0.12599	-121.789	-0.0813
-121.766	-0.2201	-121.783	-0.18379	-121.765	-0.12604	-121.774	-0.08139
-121.749	-0.22015	-121.765	-0.1838	-121.747	-0.12609	-121.757	-0.08147
-121.733	-0.22021	-121.75	-0.18382	-121.733	-0.12614	-121.742	-0.08153
-121.716	-0.22025	-121.733	-0.18385	-121.713	-0.12619	-121.726	-0.0816
-121.701	-0.2203	-121.717	-0.18388	-121.698	-0.12625	-121.709	-0.08167
-121.685	-0.22034	-121.701	-0.18391	-121.682	-0.1263	-121.693	-0.08173
-121.668	-0.22038	-121.683	-0.18394	-121.666	-0.12636	-121.676	-0.08178
-121.652	-0.22042	-121.668	-0.18396	-121.649	-0.12641	-121.66	-0.08183
-121.635	-0.22047	-121.65	-0.18397	-121.633	-0.12646	-121.643	-0.08187
-121.619	-0.22051	-121.634	-0.18399	-121.616	-0.1265	-121.626	-0.08192
-121.601	-0.22056	-121.617	-0.18401	-121.6	-0.12655	-121.611	-0.08197
-121.586	-0.22061	-121.601	-0.18403	-121.583	-0.1266	-121.594	-0.08201
-121.569	-0.22065	-121.585	-0.18407	-121.568	-0.12665	-121.577	-0.08207
-121.551	-0.22069	-121.568	-0.1841	-121.551	-0.12669	-121.56	-0.08214
-121.536	-0.22074	-121.552	-0.18413	-121.534	-0.12674	-121.543	-0.08222
-121.521	-0.22078	-121.536	-0.18417	-121.518	-0.12679	-121.527	-0.0823
-121.503	-0.22082	-121.519	-0.18421	-121.502	-0.12683	-121.51	-0.08237
-121.486	-0.22085	-121.503	-0.18425	-121.486	-0.12688	-121.494	-0.08243
-121.471	-0.22088	-121.485	-0.18429	-121.469	-0.12694	-121.479	-0.0825
-121.455	-0.22091	-121.47	-0.18432	-121.452	-0.12699	-121.462	-0.08257
-121.439	-0.22094	-121.452	-0.18436	-121.436	-0.12704	-121.445	-0.08263
-121.422	-0.22096	-121.437	-0.18439	-121.419	-0.12709	-121.429	-0.0827
-121.404	-0.22099	-121.42	-0.18441	-121.404	-0.12714	-121.413	-0.08278
-121.389	-0.22103	-121.404	-0.18443	-121.388	-0.12719	-121.395	-0.08285
-121.373	-0.22107	-121.388	-0.18445	-121.371	-0.12724	-121.378	-0.08292
-121.357	-0.22112	-121.371	-0.18447	-121.354	-0.1273	-121.362	-0.083
-121.34	-0.22117	-121.354	-0.18449	-121.337	-0.12736	-121.347	-0.08307
-121.324	-0.22121	-121.338	-0.18453	-121.322	-0.12742	-121.33	-0.08314
-121.307	-0.22126	-121.321	-0.18457	-121.305	-0.12749	-121.312	-0.08322
-121.291	-0.2213	-121.306	-0.18461	-121.287	-0.12755	-121.297	-0.08327
-121.273	-0.22134	-121.289	-0.18466	-121.272	-0.12761	-121.28	-0.08334
-121.257	-0.22139	-121.271	-0.18471	-121.255	-0.12767	-121.265	-0.08341
-121.241	-0.22143	-121.256	-0.18476	-121.239	-0.12773	-121.248	-0.08349
-121.224	-0.22146	-121.24	-0.1848	-121.222	-0.12777	-121.231	-0.08356
-121.208	-0.22149	-121.222	-0.18483	-121.204	-0.12782	-121.215	-0.08362
-121.192	-0.22153	-121.207	-0.18486	-121.189	-0.12787	-121.2	-0.08369
-121.176	-0.22157	-121.19	-0.18489	-121.173	-0.12792	-121.182	-0.08375
-121.159	-0.22161	-121.173	-0.18492	-121.156	-0.12798	-121.165	-0.08381
-121.142	-0.22165	-121.157	-0.18496	-121.139	-0.12803	-121.149	-0.08387
-121.127	-0.22168	-121.139	-0.18499	-121.124	-0.12809	-121.132	-0.08393
-121.11	-0.22172	-121.125	-0.18503	-121.107	-0.12816	-121.116	-0.08398
-121.093	-0.22177	-121.108	-0.18507	-121.091	-0.12822	-121.1	-0.08403
-121.078	-0.22182	-121.091	-0.18511	-121.075	-0.12828	-121.083	-0.08409
-121.061	-0.22186	-121.075	-0.18514	-121.058	-0.12834	-121.066	-0.08414
-121.044	-0.2219	-121.058	-0.18516	-121.041	-0.12839	-121.051	-0.08419
-121.028	-0.22195	-121.042	-0.18519	-121.027	-0.12844	-121.034	-0.08425
-121.012	-0.222	-121.025	-0.18521	-121.009	-0.12849	-121.018	-0.0843
-120.996	-0.22204	-121.009	-0.18523	-120.993	-0.12855	-121	-0.08436
-120.979	-0.22208	-120.992	-0.18526	-120.975	-0.1286	-120.985	-0.08443
-120.963	-0.2221	-120.977	-0.18529	-120.96	-0.12866	-120.967	-0.0845
-120.946	-0.22213	-120.959	-0.18533	-120.943	-0.12872	-120.952	-0.08458
-120.93	-0.22216	-120.942	-0.18536	-120.926	-0.12877	-120.936	-0.08466
-120.913	-0.22217	-120.926	-0.1854	-120.91	-0.12883	-120.917	-0.08474
-120.897	-0.22219	-120.911	-0.18543	-120.893	-0.12888	-120.902	-0.08483
-120.879	-0.22222	-120.894	-0.18547	-120.877	-0.12893	-120.886	-0.08491
-120.863	-0.22224	-120.877	-0.18551	-120.861	-0.12898	-120.869	-0.08498
-120.847	-0.22227	-120.86	-0.18555	-120.844	-0.12901	-120.853	-0.08504
-120.831	-0.2223	-120.845	-0.18559	-120.828	-0.12905	-120.837	-0.08511
-120.814	-0.22233	-120.827	-0.18562	-120.81	-0.12909	-120.819	-0.08518
-120.798	-0.22236	-120.812	-0.18565	-120.795	-0.12913	-120.803	-0.08523
-120.781	-0.22239	-120.795	-0.18568	-120.778	-0.12918	-120.786	-0.08529
-120.765	-0.22242	-120.778	-0.1857	-120.762	-0.12922	-120.77	-0.08536
-120.748	-0.22244	-120.762	-0.18572	-120.746	-0.12927	-120.754	-0.08542
-120.732	-0.22247	-120.745	-0.18575	-120.729	-0.12931	-120.737	-0.08548
-120.716	-0.22249	-120.729	-0.18578	-120.712	-0.12936	-120.721	-0.08555
-120.7	-0.22251	-120.714	-0.1858	-120.696	-0.12941	-120.704	-0.08562
-120.684	-0.22253	-120.696	-0.18582	-120.68	-0.12946	-120.688	-0.08569
-120.667	-0.22255	-120.678	-0.18585	-120.664	-0.12951	-120.67	-0.08576
-120.651	-0.22258	-120.662	-0.18587	-120.646	-0.12956	-120.654	-0.08582
-120.635	-0.2226	-120.647	-0.18591	-120.631	-0.12961	-120.637	-0.08589
-120.618	-0.22264	-120.631	-0.18594	-120.613	-0.12965	-120.623	-0.08595
-120.6	-0.22269	-120.613	-0.18597	-120.598	-0.1297	-120.606	-0.08602
-120.585	-0.22274	-120.596	-0.186	-120.581	-0.12975	-120.589	-0.08609
-120.569	-0.22278	-120.581	-0.18603	-120.565	-0.12979	-120.572	-0.08616
-120.552	-0.22283	-120.565	-0.18606	-120.548	-0.12984	-120.556	-0.08622
-120.536	-0.22286	-120.548	-0.18608	-120.531	-0.12987	-120.54	-0.08628
-120.519	-0.2229	-120.53	-0.18609	-120.514	-0.12991	-120.523	-0.08634
-120.502	-0.22292	-120.514	-0.18611	-120.499	-0.12995	-120.506	-0.08639
-120.486	-0.22294	-120.499	-0.18611	-120.483	-0.13	-120.49	-0.08644
-120.47	-0.22296	-120.482	-0.18612	-120.464	-0.13006	-120.474	-0.08649
-120.453	-0.22298	-120.464	-0.18613	-120.449	-0.13011	-120.456	-0.08654
-120.437	-0.223	-120.448	-0.18615	-120.431	-0.13016	-120.44	-0.08659
-120.421	-0.22303	-120.433	-0.18617	-120.417	-0.13021	-120.425	-0.08665
-120.404	-0.22307	-120.415	-0.1862	-120.4	-0.13026	-120.408	-0.0867
-120.386	-0.22309	-120.4	-0.18623	-120.384	-0.13031	-120.391	-0.08675
-120.372	-0.22311	-120.384	-0.18627	-120.366	-0.13035	-120.375	-0.0868
-120.355	-0.22314	-120.366	-0.1863	-120.351	-0.13039	-120.358	-0.08686
-120.338	-0.22316	-120.35	-0.18633	-120.334	-0.13044	-120.342	-0.08691
-120.323	-0.22319	-120.332	-0.18635	-120.318	-0.13048	-120.326	-0.08695
-120.306	-0.22321	-120.317	-0.18638	-120.3	-0.13052	-120.308	-0.08699
-120.29	-0.22324	-120.301	-0.1864	-120.284	-0.13056	-120.292	-0.08705
-120.272	-0.22326	-120.283	-0.18643	-120.268	-0.1306	-120.275	-0.08711
-120.257	-0.22328	-120.268	-0.18646	-120.252	-0.13065	-120.259	-0.08717
-120.239	-0.2233	-120.25	-0.1865	-120.235	-0.13069	-120.242	-0.08724
-120.224	-0.22332	-120.234	-0.18653	-120.218	-0.13073	-120.227	-0.08732
-120.207	-0.22334	-120.218	-0.18657	-120.201	-0.13076	-120.21	-0.0874
-120.189	-0.22336	-120.201	-0.18661	-120.186	-0.1308	-120.193	-0.08746
-120.173	-0.22338	-120.185	-0.18665	-120.169	-0.13085	-120.176	-0.08752
-120.157	-0.2234	-120.169	-0.18668	-120.153	-0.1309	-120.161	-0.08756
-120.14	-0.22343	-120.151	-0.18671	-120.135	-0.13095	-120.144	-0.08761
-120.125	-0.22345	-120.135	-0.18672	-120.119	-0.131	-120.128	-0.08766
-120.108	-0.22348	-120.119	-0.18673	-120.103	-0.13105	-120.111	-0.08771
-120.09	-0.2235	-120.103	-0.18674	-120.086	-0.1311	-120.093	-0.08775
-120.074	-0.22351	-120.086	-0.18675	-120.069	-0.13115	-120.078	-0.0878
-120.059	-0.22353	-120.069	-0.18676	-120.053	-0.13119	-120.063	-0.08785
-120.041	-0.22355	-120.052	-0.18678	-120.036	-0.13123	-120.045	-0.0879
-120.025	-0.22358	-120.036	-0.18679	-120.019	-0.13128	-120.027	-0.08796
-120.009	-0.22362	-120.019	-0.18681	-120.003	-0.13132	-120.011	-0.08801
-119.993	-0.22365	-120.003	-0.18683	-119.986	-0.13137	-119.995	-0.08806
-119.974	-0.22369	-119.986	-0.18685	-119.971	-0.13141	-119.979	-0.08811
-119.96	-0.22373	-119.97	-0.18687	-119.953	-0.13145	-119.961	-0.08816
-119.942	-0.22377	-119.955	-0.18689	-119.936	-0.1315	-119.946	-0.08821
-119.926	-0.22381	-119.937	-0.18691	-119.921	-0.13155	-119.927	-0.08825
-119.91	-0.22383	-119.92	-0.18693	-119.904	-0.1316	-119.913	-0.0883
-119.893	-0.22385	-119.902	-0.18694	-119.888	-0.13164	-119.895	-0.08834
-119.877	-0.22385	-119.888	-0.18697	-119.871	-0.13168	-119.879	-0.08839
-119.86	-0.22385	-119.87	-0.18699	-119.855	-0.13173	-119.861	-0.08845
-119.845	-0.22385	-119.854	-0.18701	-119.838	-0.13177	-119.846	-0.08851
-119.827	-0.22386	-119.836	-0.18704	-119.822	-0.13181	-119.831	-0.08857
-119.811	-0.22386	-119.821	-0.18707	-119.805	-0.13186	-119.813	-0.08864
-119.794	-0.22386	-119.805	-0.18709	-119.788	-0.13191	-119.798	-0.08872
-119.777	-0.22388	-119.788	-0.18713	-119.771	-0.13195	-119.78	-0.0888
-119.761	-0.2239	-119.772	-0.18716	-119.756	-0.13201	-119.764	-0.08887
-119.744	-0.22392	-119.756	-0.1872	-119.74	-0.13206	-119.748	-0.08894
-119.727	-0.22395	-119.739	-0.18724	-119.723	-0.13211	-119.731	-0.089
-119.71	-0.22398	-119.723	-0.18727	-119.706	-0.13215	-119.715	-0.08904
-119.696	-0.22401	-119.706	-0.18731	-119.69	-0.1322	-119.698	-0.08907
-119.679	-0.22404	-119.691	-0.18734	-119.673	-0.13224	-119.682	-0.0891
-119.662	-0.22407	-119.672	-0.18737	-119.656	-0.13228	-119.666	-0.08912
-119.645	-0.22409	-119.657	-0.1874	-119.641	-0.13233	-119.649	-0.08913
-119.629	-0.22412	-119.64	-0.18742	-119.623	-0.13238	-119.634	-0.08916
-119.613	-0.22414	-119.624	-0.18743	-119.607	-0.13243	-119.615	-0.0892
-119.597	-0.22416	-119.607	-0.18745	-119.59	-0.13249	-119.598	-0.08924
-119.579	-0.22418	-119.59	-0.18747	-119.575	-0.13254	-119.582	-0.0893
-119.563	-0.2242	-119.573	-0.18749	-119.558	-0.13259	-119.566	-0.08935
-119.547	-0.22421	-119.558	-0.1875	-119.542	-0.13264	-119.55	-0.08941
-119.53	-0.22424	-119.541	-0.18752	-119.525	-0.13269	-119.534	-0.08947
-119.514	-0.22427	-119.525	-0.18754	-119.509	-0.13274	-119.516	-0.08952
-119.497	-0.2243	-119.508	-0.18756	-119.491	-0.13279	-119.5	-0.08958
-119.48	-0.22433	-119.491	-0.18758	-119.475	-0.13283	-119.484	-0.08963
-119.464	-0.22436	-119.476	-0.18761	-119.459	-0.13287	-119.467	-0.08968
-119.447	-0.22439	-119.459	-0.18765	-119.442	-0.13291	-119.45	-0.08973
-119.432	-0.22442	-119.441	-0.18768	-119.425	-0.13295	-119.435	-0.08978
-119.414	-0.22446	-119.425	-0.1877	-119.409	-0.13299	-119.417	-0.08984
-119.399	-0.22449	-119.409	-0.18773	-119.392	-0.13304	-119.401	-0.08989
-119.383	-0.22451	-119.392	-0.18775	-119.376	-0.13307	-119.384	-0.08995
-119.366	-0.22452	-119.375	-0.18777	-119.36	-0.13311	-119.369	-0.09002
-119.349	-0.22454	-119.36	-0.1878	-119.344	-0.13314	-119.352	-0.09007
-119.333	-0.22455	-119.342	-0.18782	-119.327	-0.13319	-119.335	-0.09014
-119.316	-0.22456	-119.326	-0.18785	-119.312	-0.13322	-119.318	-0.09019
-119.301	-0.22457	-119.311	-0.18788	-119.294	-0.13326	-119.303	-0.09025
-119.285	-0.22458	-119.293	-0.1879	-119.277	-0.1333	-119.286	-0.09031
-119.266	-0.22459	-119.276	-0.18793	-119.261	-0.13333	-119.27	-0.09037
-119.25	-0.22461	-119.26	-0.18796	-119.246	-0.13337	-119.253	-0.09042
-119.234	-0.22463	-119.244	-0.18797	-119.228	-0.13341	-119.237	-0.09048
-119.218	-0.22465	-119.227	-0.188	-119.212	-0.13344	-119.222	-0.09052
-119.202	-0.22467	-119.212	-0.18801	-119.196	-0.13348	-119.202	-0.09057
-119.185	-0.22469	-119.194	-0.18802	-119.179	-0.13351	-119.186	-0.09061
-119.168	-0.22471	-119.177	-0.18804	-119.163	-0.13355	-119.171	-0.09066
-119.152	-0.22473	-119.162	-0.18806	-119.146	-0.13358	-119.153	-0.09071
-119.134	-0.22475	-119.146	-0.18807	-119.129	-0.13362	-119.136	-0.09075
-119.118	-0.22477	-119.129	-0.18809	-119.113	-0.13366	-119.121	-0.0908
-119.102	-0.22479	-119.111	-0.18812	-119.096	-0.1337	-119.104	-0.09085
-119.086	-0.22481	-119.097	-0.18814	-119.081	-0.13375	-119.088	-0.09089
-119.068	-0.22484	-119.079	-0.18816	-119.064	-0.1338	-119.071	-0.09095
-119.053	-0.22488	-119.062	-0.18817	-119.047	-0.13385	-119.055	-0.091
-119.035	-0.2249	-119.047	-0.1882	-119.03	-0.13389	-119.038	-0.09105
-119.019	-0.22493	-119.03	-0.18822	-119.014	-0.13394	-119.022	-0.0911
-119.003	-0.22496	-119.012	-0.18825	-118.997	-0.13398	-119.004	-0.09114
-118.985	-0.22498	-118.997	-0.18827	-118.981	-0.13402	-118.989	-0.09118
-118.971	-0.22501	-118.98	-0.18829	-118.964	-0.13406	-118.973	-0.09122
-118.954	-0.22504	-118.964	-0.18832	-118.948	-0.1341	-118.956	-0.09125
-118.937	-0.22507	-118.949	-0.18835	-118.932	-0.13414	-118.938	-0.09128
-118.922	-0.22509	-118.931	-0.18839	-118.915	-0.13418	-118.923	-0.09132
-118.904	-0.22511	-118.914	-0.18843	-118.899	-0.13423	-118.907	-0.09135
-118.888	-0.22512	-118.898	-0.18846	-118.882	-0.13427	-118.891	-0.09139
-118.871	-0.22515	-118.88	-0.18849	-118.866	-0.13431	-118.872	-0.09143
-118.856	-0.22517	-118.864	-0.18852	-118.849	-0.13435	-118.857	-0.09146
-118.839	-0.2252	-118.848	-0.18855	-118.833	-0.13439	-118.84	-0.09152
-118.821	-0.22523	-118.832	-0.18857	-118.816	-0.13444	-118.825	-0.09157
-118.805	-0.22526	-118.816	-0.18859	-118.799	-0.13447	-118.806	-0.09162
-118.788	-0.2253	-118.798	-0.18861	-118.784	-0.1345	-118.791	-0.09168
-118.772	-0.22534	-118.783	-0.18864	-118.765	-0.13453	-118.774	-0.09173
-118.756	-0.22537	-118.764	-0.18865	-118.75	-0.13456	-118.757	-0.09178
-118.74	-0.22541	-118.749	-0.18866	-118.733	-0.13459	-118.741	-0.09184
-118.724	-0.22543	-118.733	-0.18867	-118.717	-0.13462	-118.725	-0.09189
-118.706	-0.22544	-118.714	-0.18868	-118.7	-0.13465	-118.708	-0.09194
-118.69	-0.22544	-118.698	-0.18869	-118.685	-0.13468	-118.691	-0.09199
-118.673	-0.22545	-118.682	-0.1887	-118.668	-0.13471	-118.674	-0.09203
-118.657	-0.22547	-118.666	-0.18871	-118.651	-0.13474	-118.658	-0.09206
-118.641	-0.22549	-118.651	-0.18872	-118.635	-0.13477	-118.641	-0.09209
-118.625	-0.2255	-118.632	-0.18874	-118.619	-0.1348	-118.624	-0.09211
-118.607	-0.22552	-118.617	-0.18876	-118.603	-0.13482	-118.609	-0.09213
-118.591	-0.22553	-118.6	-0.18878	-118.586	-0.13485	-118.592	-0.09214
-118.574	-0.22554	-118.583	-0.18879	-118.569	-0.13487	-118.575	-0.09215
-118.558	-0.22555	-118.567	-0.18881	-118.552	-0.13489	-118.559	-0.09217
-118.541	-0.22556	-118.552	-0.18882	-118.535	-0.13492	-118.542	-0.09219
-118.525	-0.22557	-118.534	-0.18884	-118.519	-0.13494	-118.525	-0.09221
-118.508	-0.22558	-118.517	-0.18886	-118.503	-0.13498	-118.509	-0.09222
-118.492	-0.22559	-118.501	-0.18888	-118.486	-0.13501	-118.492	-0.09224
-118.473	-0.22561	-118.484	-0.18889	-118.469	-0.13504	-118.476	-0.09226
-118.46	-0.22563	-118.468	-0.1889	-118.453	-0.13508	-118.459	-0.09229
-118.441	-0.22564	-118.45	-0.18892	-118.437	-0.13512	-118.442	-0.09233
-118.427	-0.22565	-118.434	-0.18893	-118.42	-0.13516	-118.427	-0.09237
-118.408	-0.22566	-118.417	-0.18896	-118.403	-0.13521	-118.409	-0.09241
-118.393	-0.22566	-118.401	-0.18897	-118.387	-0.13524	-118.393	-0.09245
-118.376	-0.22566	-118.385	-0.18899	-118.369	-0.13527	-118.377	-0.0925
-118.36	-0.22567	-118.369	-0.189	-118.354	-0.13529	-118.361	-0.09254
-118.343	-0.22569	-118.352	-0.18901	-118.336	-0.13532	-118.344	-0.09257
-118.326	-0.22572	-118.336	-0.18904	-118.32	-0.13535	-118.327	-0.09259
-118.31	-0.22574	-118.319	-0.18906	-118.304	-0.13538	-118.31	-0.0926
-118.294	-0.22577	-118.303	-0.18906	-118.288	-0.13541	-118.294	-0.09262
-118.278	-0.22579	-118.286	-0.18907	-118.27	-0.13544	-118.277	-0.09264
-118.261	-0.22582	-118.27	-0.18908	-118.255	-0.13547	-118.261	-0.09267
-118.243	-0.22584	-118.253	-0.1891	-118.238	-0.1355	-118.244	-0.09269
-118.228	-0.22587	-118.235	-0.18911	-118.221	-0.13553	-118.227	-0.09272
-118.212	-0.22588	-118.219	-0.18913	-118.204	-0.13555	-118.211	-0.09274
-118.194	-0.22589	-118.203	-0.18915	-118.188	-0.13556	-118.195	-0.09278
-118.178	-0.2259	-118.187	-0.18917	-118.171	-0.13559	-118.178	-0.09281
-118.163	-0.2259	-118.17	-0.18921	-118.155	-0.13561	-118.161	-0.09285
-118.145	-0.2259	-118.153	-0.18925	-118.139	-0.13563	-118.144	-0.09288
-118.128	-0.2259	-118.137	-0.18928	-118.122	-0.13565	-118.127	-0.0929
-118.111	-0.2259	-118.121	-0.18931	-118.105	-0.13568	-118.113	-0.09292
-118.094	-0.22592	-118.103	-0.18933	-118.09	-0.13572	-118.096	-0.09294
-118.079	-0.22594	-118.088	-0.18936	-118.074	-0.13575	-118.08	-0.09296
-118.062	-0.22597	-118.07	-0.18938	-118.056	-0.13578	-118.062	-0.09298
-118.046	-0.22601	-118.055	-0.18941	-118.04	-0.13581	-118.045	-0.093
-118.03	-0.22604	-118.038	-0.18943	-118.023	-0.13583	-118.03	-0.09302
-118.013	-0.22606	-118.022	-0.18945	-118.006	-0.13585	-118.013	-0.09305
-117.997	-0.22608	-118.006	-0.18947	-117.988	-0.13588	-117.996	-0.09308
-117.979	-0.2261	-117.989	-0.18948	-117.973	-0.13589	-117.979	-0.09312
-117.963	-0.22611	-117.972	-0.1895	-117.957	-0.13592	-117.963	-0.09315
-117.946	-0.22611	-117.955	-0.1895	-117.94	-0.13595	-117.946	-0.09318
-117.93	-0.22611	-117.939	-0.18952	-117.924	-0.13598	-117.929	-0.09323
-117.914	-0.22612	-117.921	-0.18952	-117.907	-0.13603	-117.912	-0.09326
-117.897	-0.22613	-117.906	-0.18953	-117.889	-0.13607	-117.895	-0.09329
-117.881	-0.22615	-117.889	-0.18954	-117.874	-0.13611	-117.88	-0.09333
-117.863	-0.22618	-117.872	-0.18954	-117.856	-0.13615	-117.863	-0.09336
-117.848	-0.2262	-117.857	-0.18956	-117.84	-0.13619	-117.847	-0.0934
-117.832	-0.22622	-117.839	-0.18958	-117.825	-0.13622	-117.831	-0.09343
-117.815	-0.22624	-117.823	-0.18959	-117.807	-0.13624	-117.814	-0.09347
-117.797	-0.22625	-117.805	-0.18961	-117.791	-0.13626	-117.798	-0.09351
-117.781	-0.22626	-117.789	-0.18963	-117.774	-0.13627	-117.78	-0.09355
-117.765	-0.22626	-117.773	-0.18966	-117.758	-0.13627	-117.765	-0.09359
-117.749	-0.22626	-117.756	-0.18968	-117.742	-0.13628	-117.749	-0.09363
-117.732	-0.22626	-117.741	-0.1897	-117.724	-0.13629	-117.731	-0.09368
-117.716	-0.22626	-117.725	-0.18971	-117.709	-0.13631	-117.714	-0.09371
-117.699	-0.22626	-117.709	-0.18973	-117.692	-0.13633	-117.699	-0.09374
-117.682	-0.22627	-117.691	-0.18974	-117.675	-0.13635	-117.68	-0.09378
-117.667	-0.22629	-117.675	-0.18976	-117.657	-0.13637	-117.666	-0.09381
-117.65	-0.22631	-117.657	-0.18977	-117.641	-0.1364	-117.648	-0.09384
-117.633	-0.22633	-117.64	-0.18979	-117.624	-0.13644	-117.632	-0.09386
-117.617	-0.22635	-117.624	-0.1898	-117.609	-0.13647	-117.615	-0.09389
-117.6	-0.22637	-117.607	-0.18982	-117.592	-0.1365	-117.598	-0.09394
-117.583	-0.22638	-117.591	-0.18984	-117.576	-0.13652	-117.582	-0.09399
-117.566	-0.22639	-117.574	-0.18986	-117.56	-0.13655	-117.566	-0.09403
-117.551	-0.2264	-117.557	-0.18987	-117.543	-0.13658	-117.549	-0.09407
-117.534	-0.2264	-117.541	-0.18987	-117.526	-0.13661	-117.532	-0.0941
-117.516	-0.22641	-117.525	-0.18988	-117.51	-0.13664	-117.515	-0.09413
-117.501	-0.22642	-117.508	-0.18989	-117.493	-0.13667	-117.5	-0.09416
-117.485	-0.22643	-117.492	-0.18991	-117.477	-0.13669	-117.482	-0.09417
-117.467	-0.22644	-117.474	-0.18991	-117.46	-0.13672	-117.465	-0.09419
-117.452	-0.22646	-117.459	-0.18993	-117.443	-0.13675	-117.449	-0.09421
-117.435	-0.22647	-117.443	-0.18994	-117.427	-0.13677	-117.433	-0.09422
-117.419	-0.22648	-117.425	-0.18996	-117.411	-0.13678	-117.416	-0.09425
-117.402	-0.22648	-117.409	-0.18998	-117.394	-0.1368	-117.4	-0.09428
-117.385	-0.22649	-117.393	-0.19001	-117.377	-0.13682	-117.383	-0.09432
-117.368	-0.2265	-117.376	-0.19003	-117.36	-0.13684	-117.366	-0.09437
-117.352	-0.2265	-117.36	-0.19005	-117.344	-0.13686	-117.351	-0.09442
-117.336	-0.22651	-117.343	-0.19007	-117.327	-0.13689	-117.334	-0.09446
-117.319	-0.22652	-117.327	-0.19009	-117.311	-0.13692	-117.318	-0.0945
-117.302	-0.22654	-117.309	-0.19011	-117.295	-0.13696	-117.3	-0.09453
-117.286	-0.22656	-117.294	-0.19012	-117.279	-0.13699	-117.283	-0.09455
-117.269	-0.22657	-117.275	-0.19012	-117.261	-0.13703	-117.266	-0.09458
-117.253	-0.22659	-117.26	-0.19013	-117.246	-0.13707	-117.25	-0.09459
-117.237	-0.22661	-117.244	-0.19014	-117.23	-0.13711	-117.234	-0.0946
-117.22	-0.22663	-117.227	-0.19014	-117.212	-0.13714	-117.216	-0.09462
-117.202	-0.22666	-117.211	-0.19015	-117.195	-0.13718	-117.201	-0.09464
-117.186	-0.22669	-117.194	-0.19015	-117.178	-0.13722	-117.185	-0.09467
-117.169	-0.22671	-117.177	-0.19016	-117.162	-0.13725	-117.167	-0.09468
-117.153	-0.22674	-117.161	-0.19017	-117.145	-0.1373	-117.152	-0.09471
-117.137	-0.22677	-117.144	-0.19019	-117.128	-0.13733	-117.136	-0.09473
-117.121	-0.2268	-117.129	-0.19021	-117.112	-0.13736	-117.12	-0.09475
-117.104	-0.22682	-117.11	-0.19023	-117.095	-0.13739	-117.101	-0.09479
-117.088	-0.22684	-117.095	-0.19026	-117.079	-0.13742	-117.086	-0.09482
-117.07	-0.22686	-117.077	-0.19028	-117.063	-0.13745	-117.069	-0.09486
-117.055	-0.22688	-117.061	-0.1903	-117.047	-0.13747	-117.052	-0.0949
-117.038	-0.2269	-117.044	-0.19032	-117.031	-0.1375	-117.035	-0.09495
-117.023	-0.22691	-117.028	-0.19034	-117.013	-0.13752	-117.019	-0.09499
-117.005	-0.22693	-117.01	-0.19035	-116.997	-0.13755	-117.002	-0.09502
-116.988	-0.22693	-116.995	-0.19035	-116.979	-0.13757	-116.987	-0.09506
-116.972	-0.22694	-116.979	-0.19035	-116.963	-0.1376	-116.969	-0.0951
-116.956	-0.22695	-116.962	-0.19035	-116.948	-0.13762	-116.953	-0.09513
-116.938	-0.22695	-116.945	-0.19034	-116.931	-0.13764	-116.937	-0.09516
-116.923	-0.22695	-116.928	-0.19035	-116.914	-0.13767	-116.92	-0.09519
-116.905	-0.22696	-116.912	-0.19036	-116.897	-0.13769	-116.903	-0.09521
-116.889	-0.22697	-116.895	-0.19038	-116.881	-0.13773	-116.886	-0.09523
-116.873	-0.22699	-116.88	-0.19041	-116.865	-0.13775	-116.87	-0.09526
-116.854	-0.22701	-116.863	-0.19043	-116.848	-0.13779	-116.852	-0.09529
-116.839	-0.22702	-116.846	-0.19046	-116.832	-0.13783	-116.837	-0.09532
-116.822	-0.22703	-116.829	-0.19049	-116.816	-0.13786	-116.82	-0.09535
-116.805	-0.22704	-116.813	-0.19052	-116.799	-0.13789	-116.804	-0.09538
-116.789	-0.22705	-116.797	-0.19054	-116.782	-0.13792	-116.786	-0.09541
-116.773	-0.22705	-116.78	-0.19057	-116.765	-0.13794	-116.77	-0.09545
-116.757	-0.22705	-116.763	-0.19058	-116.75	-0.13796	-116.754	-0.09548
-116.741	-0.22704	-116.747	-0.19059	-116.732	-0.13797	-116.737	-0.09551
-116.724	-0.22704	-116.73	-0.19061	-116.716	-0.13798	-116.722	-0.09554
-116.708	-0.22705	-116.713	-0.19061	-116.7	-0.138	-116.704	-0.09557
-116.689	-0.22706	-116.696	-0.19062	-116.683	-0.13801	-116.687	-0.0956
-116.674	-0.22707	-116.68	-0.19063	-116.666	-0.13804	-116.67	-0.09564
-116.657	-0.2271	-116.663	-0.19065	-116.648	-0.13807	-116.654	-0.09567
-116.641	-0.22712	-116.646	-0.19066	-116.632	-0.1381	-116.637	-0.09569
-116.625	-0.22716	-116.63	-0.19067	-116.616	-0.13813	-116.622	-0.09572
-116.608	-0.2272	-116.614	-0.19068	-116.6	-0.13816	-116.605	-0.09576
-116.592	-0.22723	-116.598	-0.19069	-116.583	-0.1382	-116.587	-0.09579
-116.574	-0.22726	-116.582	-0.19071	-116.567	-0.13823	-116.572	-0.09582
-116.559	-0.22729	-116.564	-0.19073	-116.55	-0.13826	-116.554	-0.09583
-116.542	-0.22731	-116.547	-0.19075	-116.533	-0.13829	-116.54	-0.09585
-116.525	-0.22733	-116.532	-0.19076	-116.518	-0.13831	-116.522	-0.09588
-116.507	-0.22735	-116.515	-0.19076	-116.501	-0.13833	-116.505	-0.0959
-116.493	-0.22737	-116.498	-0.19077	-116.484	-0.13834	-116.489	-0.09592
-116.475	-0.22737	-116.481	-0.19078	-116.468	-0.13836	-116.472	-0.09594
-116.459	-0.22738	-116.465	-0.19079	-116.452	-0.13838	-116.456	-0.09597
-116.442	-0.22738	-116.448	-0.19081	-116.435	-0.1384	-116.439	-0.09598
-116.426	-0.22738	-116.432	-0.19083	-116.418	-0.13841	-116.424	-0.09601
-116.409	-0.22738	-116.414	-0.19086	-116.4	-0.13843	-116.405	-0.09603
-116.392	-0.22739	-116.399	-0.19088	-116.385	-0.13846	-116.389	-0.09605
-116.376	-0.2274	-116.382	-0.19091	-116.368	-0.13848	-116.374	-0.09607
-116.36	-0.22742	-116.365	-0.19094	-116.351	-0.13851	-116.357	-0.09609
-116.343	-0.22744	-116.349	-0.19097	-116.336	-0.13853	-116.34	-0.09612
-116.327	-0.22745	-116.333	-0.191	-116.319	-0.13855	-116.322	-0.09616
-116.31	-0.22745	-116.315	-0.19101	-116.302	-0.13858	-116.307	-0.09619
-116.293	-0.22745	-116.299	-0.19103	-116.286	-0.1386	-116.291	-0.09621
-116.275	-0.22745	-116.282	-0.19105	-116.268	-0.13862	-116.273	-0.09624
-116.26	-0.22744	-116.266	-0.19106	-116.252	-0.13864	-116.257	-0.09626
-116.243	-0.22744	-116.249	-0.19108	-116.236	-0.13866	-116.24	-0.09629
-116.226	-0.22744	-116.233	-0.19111	-116.22	-0.13869	-116.222	-0.0963
-116.21	-0.22745	-116.217	-0.19112	-116.203	-0.13872	-116.208	-0.09633
-116.194	-0.22747	-116.199	-0.19114	-116.187	-0.13874	-116.19	-0.09636
-116.177	-0.2275	-116.183	-0.19116	-116.169	-0.13876	-116.173	-0.09639
-116.16	-0.22753	-116.167	-0.19118	-116.153	-0.13878	-116.157	-0.09641
-116.145	-0.22755	-116.15	-0.19119	-116.137	-0.13881	-116.14	-0.09642
-116.128	-0.22756	-116.133	-0.1912	-116.121	-0.13884	-116.123	-0.09643
-116.111	-0.22757	-116.118	-0.19121	-116.102	-0.13886	-116.107	-0.09645
-116.095	-0.22758	-116.1	-0.19122	-116.086	-0.13887	-116.091	-0.09646
-116.078	-0.22759	-116.083	-0.19124	-116.07	-0.13888	-116.074	-0.09646
-116.061	-0.22759	-116.067	-0.19126	-116.053	-0.13889	-116.058	-0.09647
-116.045	-0.22759	-116.051	-0.19127	-116.038	-0.1389	-116.041	-0.09648
-116.029	-0.22759	-116.034	-0.19127	-116.02	-0.13891	-116.024	-0.09649
-116.012	-0.22759	-116.017	-0.19129	-116.003	-0.13892	-116.007	-0.09652
-115.995	-0.2276	-116.001	-0.1913	-115.988	-0.13893	-115.992	-0.09654
-115.979	-0.2276	-115.984	-0.19132	-115.971	-0.13895	-115.975	-0.09657
-115.961	-0.2276	-115.968	-0.19134	-115.955	-0.13897	-115.958	-0.0966
-115.945	-0.2276	-115.952	-0.19136	-115.939	-0.139	-115.943	-0.09662
-115.929	-0.2276	-115.936	-0.19137	-115.92	-0.13903	-115.925	-0.09663
-115.913	-0.2276	-115.918	-0.19139	-115.904	-0.13906	-115.909	-0.09665
-115.896	-0.22759	-115.901	-0.19141	-115.889	-0.13909	-115.891	-0.09666
-115.88	-0.2276	-115.885	-0.19143	-115.872	-0.13912	-115.876	-0.09668
-115.863	-0.2276	-115.869	-0.19145	-115.854	-0.13915	-115.858	-0.09668
-115.846	-0.22761	-115.852	-0.19146	-115.838	-0.13918	-115.841	-0.09669
-115.831	-0.22763	-115.835	-0.19148	-115.822	-0.13921	-115.824	-0.09671
-115.813	-0.22764	-115.819	-0.1915	-115.804	-0.13923	-115.808	-0.09672
-115.797	-0.22766	-115.801	-0.19151	-115.789	-0.13925	-115.792	-0.09674
-115.78	-0.22769	-115.785	-0.19153	-115.77	-0.13927	-115.775	-0.09676
-115.764	-0.22772	-115.769	-0.19153	-115.756	-0.13929	-115.759	-0.09678
-115.747	-0.22774	-115.754	-0.19154	-115.738	-0.13931	-115.743	-0.09681
-115.73	-0.22777	-115.735	-0.19153	-115.722	-0.13933	-115.726	-0.09683
-115.714	-0.22779	-115.718	-0.19154	-115.705	-0.13935	-115.709	-0.09686
-115.697	-0.2278	-115.702	-0.19154	-115.688	-0.13937	-115.694	-0.09689
-115.681	-0.22781	-115.687	-0.19155	-115.672	-0.13939	-115.676	-0.09693
-115.664	-0.22781	-115.67	-0.19157	-115.655	-0.13941	-115.66	-0.09695
-115.648	-0.22782	-115.653	-0.19159	-115.639	-0.13943	-115.643	-0.09697
-115.632	-0.22782	-115.638	-0.19162	-115.623	-0.13944	-115.626	-0.097
-115.615	-0.22782	-115.619	-0.19165	-115.606	-0.13946	-115.61	-0.09702
-115.598	-0.22782	-115.603	-0.19167	-115.589	-0.13948	-115.594	-0.09704
-115.581	-0.22783	-115.588	-0.19169	-115.572	-0.1395	-115.577	-0.09706
-115.565	-0.22784	-115.569	-0.19172	-115.555	-0.13953	-115.56	-0.09709
-115.55	-0.22785	-115.553	-0.19175	-115.539	-0.13955	-115.544	-0.0971
-115.533	-0.22787	-115.538	-0.19177	-115.523	-0.13956	-115.528	-0.09713
-115.517	-0.22788	-115.521	-0.19179	-115.506	-0.13958	-115.511	-0.09716
-115.499	-0.2279	-115.503	-0.19181	-115.49	-0.13959	-115.494	-0.09718
-115.482	-0.22793	-115.488	-0.19181	-115.474	-0.1396	-115.477	-0.0972
-115.466	-0.22795	-115.471	-0.19182	-115.456	-0.13961	-115.462	-0.09722
-115.449	-0.22796	-115.454	-0.19182	-115.44	-0.13961	-115.443	-0.09724
-115.431	-0.22797	-115.438	-0.19183	-115.424	-0.13961	-115.427	-0.09725
-115.416	-0.22798	-115.421	-0.19183	-115.407	-0.13961	-115.41	-0.09725
-115.4	-0.22798	-115.404	-0.19184	-115.391	-0.13961	-115.394	-0.09726
-115.382	-0.22799	-115.388	-0.19184	-115.374	-0.13962	-115.378	-0.09726
-115.366	-0.228	-115.373	-0.19185	-115.357	-0.13963	-115.361	-0.09727
-115.349	-0.22801	-115.354	-0.19186	-115.342	-0.13964	-115.344	-0.09728
-115.334	-0.22801	-115.339	-0.19187	-115.323	-0.13966	-115.328	-0.09729
-115.317	-0.22801	-115.322	-0.19188	-115.307	-0.13967	-115.311	-0.09732
-115.3	-0.22801	-115.304	-0.19189	-115.292	-0.1397	-115.296	-0.09735
-115.282	-0.228	-115.289	-0.1919	-115.275	-0.13973	-115.278	-0.09738
-115.267	-0.228	-115.272	-0.19191	-115.258	-0.13975	-115.262	-0.09741
-115.25	-0.228	-115.255	-0.19193	-115.24	-0.13978	-115.245	-0.09745
-115.233	-0.22801	-115.237	-0.19196	-115.225	-0.13981	-115.228	-0.09748
-115.217	-0.22801	-115.222	-0.19198	-115.208	-0.13984	-115.21	-0.0975
-115.2	-0.22802	-115.206	-0.192	-115.191	-0.13987	-115.195	-0.09753
-115.184	-0.22804	-115.188	-0.19201	-115.176	-0.13989	-115.179	-0.09755
-115.166	-0.22806	-115.172	-0.19203	-115.159	-0.13992	-115.163	-0.09756
-115.15	-0.22808	-115.156	-0.19204	-115.143	-0.13994	-115.145	-0.09757
-115.133	-0.2281	-115.139	-0.19205	-115.125	-0.13996	-115.128	-0.09759
-115.118	-0.22812	-115.122	-0.19206	-115.109	-0.13998	-115.113	-0.09761
-115.101	-0.22814	-115.106	-0.19207	-115.093	-0.14	-115.097	-0.09763
-115.083	-0.22816	-115.09	-0.19209	-115.075	-0.14001	-115.079	-0.09765
-115.069	-0.22818	-115.071	-0.1921	-115.058	-0.14003	-115.063	-0.09767
-115.052	-0.2282	-115.056	-0.19211	-115.042	-0.14005	-115.046	-0.0977
-115.035	-0.22822	-115.041	-0.19211	-115.026	-0.14007	-115.029	-0.09772
-115.019	-0.22824	-115.023	-0.19211	-115.008	-0.14009	-115.013	-0.09773
-115.002	-0.22826	-115.006	-0.19211	-114.992	-0.14011	-114.996	-0.09774
-114.986	-0.22827	-114.99	-0.19211	-114.976	-0.14013	-114.98	-0.09775
-114.968	-0.22829	-114.973	-0.19212	-114.96	-0.14016	-114.963	-0.09776
-114.952	-0.22831	-114.956	-0.19213	-114.943	-0.14018	-114.947	-0.09778
-114.935	-0.22832	-114.94	-0.19216	-114.926	-0.1402	-114.929	-0.0978
-114.918	-0.22833	-114.924	-0.19219	-114.911	-0.14021	-114.914	-0.09783
-114.903	-0.22835	-114.906	-0.19222	-114.893	-0.14023	-114.898	-0.09785
-114.885	-0.22837	-114.89	-0.19226	-114.876	-0.14025	-114.882	-0.09788
-114.87	-0.22838	-114.873	-0.19229	-114.86	-0.14027	-114.864	-0.09789
-114.852	-0.22839	-114.857	-0.1923	-114.843	-0.14029	-114.847	-0.09791
-114.836	-0.22839	-114.84	-0.19232	-114.827	-0.14031	-114.83	-0.09794
-114.819	-0.2284	-114.824	-0.19232	-114.811	-0.14033	-114.814	-0.09796
-114.803	-0.22842	-114.807	-0.19232	-114.794	-0.14036	-114.797	-0.09799
-114.787	-0.22843	-114.789	-0.19233	-114.778	-0.14038	-114.781	-0.09802
-114.77	-0.22845	-114.772	-0.19233	-114.761	-0.1404	-114.765	-0.09805
-114.753	-0.22846	-114.757	-0.19234	-114.745	-0.14042	-114.748	-0.09808
-114.738	-0.22848	-114.74	-0.19235	-114.728	-0.14043	-114.731	-0.09811
-114.721	-0.2285	-114.725	-0.19236	-114.712	-0.14045	-114.715	-0.09813
-114.704	-0.2285	-114.707	-0.19237	-114.695	-0.14048	-114.698	-0.09815
-114.686	-0.22851	-114.692	-0.19238	-114.678	-0.14051	-114.682	-0.09817
-114.671	-0.22851	-114.674	-0.1924	-114.661	-0.14054	-114.665	-0.09819
-114.653	-0.2285	-114.658	-0.19241	-114.645	-0.14056	-114.648	-0.0982
-114.636	-0.2285	-114.641	-0.19243	-114.628	-0.14059	-114.631	-0.09821
-114.62	-0.2285	-114.624	-0.19245	-114.612	-0.14061	-114.615	-0.09823
-114.604	-0.2285	-114.609	-0.19247	-114.595	-0.14063	-114.598	-0.09825
-114.587	-0.2285	-114.592	-0.19249	-114.578	-0.14063	-114.583	-0.09827
-114.571	-0.22851	-114.575	-0.19251	-114.56	-0.14064	-114.565	-0.0983
-114.554	-0.22852	-114.558	-0.19253	-114.544	-0.14064	-114.547	-0.09833
-114.537	-0.22854	-114.542	-0.19253	-114.528	-0.14065	-114.532	-0.09835
-114.521	-0.22856	-114.525	-0.19254	-114.512	-0.14066	-114.516	-0.09838
-114.504	-0.22857	-114.509	-0.19256	-114.495	-0.14068	-114.499	-0.0984
-114.488	-0.22859	-114.492	-0.19257	-114.478	-0.14071	-114.482	-0.09842
-114.469	-0.22861	-114.475	-0.19258	-114.462	-0.14073	-114.465	-0.09844
-114.454	-0.22863	-114.458	-0.19258	-114.446	-0.14074	-114.449	-0.09846
-114.439	-0.22865	-114.442	-0.1926	-114.43	-0.14076	-114.434	-0.09848
-114.421	-0.22866	-114.426	-0.19261	-114.413	-0.14078	-114.417	-0.0985
-114.405	-0.22867	-114.408	-0.19261	-114.396	-0.14079	-114.399	-0.09853
-114.389	-0.22868	-114.393	-0.19262	-114.381	-0.1408	-114.382	-0.09855
-114.372	-0.22866	-114.376	-0.19263	-114.363	-0.14082	-114.366	-0.09858
-114.356	-0.22865	-114.359	-0.19264	-114.346	-0.14083	-114.35	-0.0986
-114.339	-0.22865	-114.342	-0.19266	-114.33	-0.14084	-114.333	-0.09863
-114.321	-0.22865	-114.326	-0.19267	-114.314	-0.14086	-114.316	-0.09865
-114.307	-0.22865	-114.31	-0.19268	-114.296	-0.14087	-114.3	-0.09866
-114.288	-0.22864	-114.292	-0.1927	-114.28	-0.14089	-114.282	-0.09869
-114.272	-0.22864	-114.276	-0.1927	-114.263	-0.1409	-114.266	-0.09869
-114.255	-0.22865	-114.26	-0.19272	-114.247	-0.14091	-114.25	-0.09871
-114.24	-0.22865	-114.243	-0.19274	-114.23	-0.14093	-114.233	-0.09873
-114.223	-0.22865	-114.226	-0.19276	-114.212	-0.14093	-114.216	-0.09874
-114.205	-0.22864	-114.209	-0.19278	-114.197	-0.14094	-114.201	-0.09875
-114.189	-0.22864	-114.192	-0.1928	-114.18	-0.14094	-114.183	-0.09876
-114.174	-0.22865	-114.178	-0.19283	-114.165	-0.14094	-114.168	-0.09876
-114.157	-0.22866	-114.16	-0.19286	-114.148	-0.14094	-114.151	-0.09877
-114.141	-0.22868	-114.144	-0.19289	-114.131	-0.14095	-114.133	-0.09877
-114.123	-0.22869	-114.126	-0.19292	-114.113	-0.14095	-114.118	-0.09877
-114.107	-0.22871	-114.111	-0.19295	-114.098	-0.14096	-114.1	-0.09877
-114.091	-0.22872	-114.093	-0.19297	-114.08	-0.14096	-114.085	-0.09877
-114.073	-0.22874	-114.077	-0.19299	-114.064	-0.14097	-114.067	-0.09877
-114.057	-0.22874	-114.062	-0.19299	-114.048	-0.14099	-114.05	-0.09878
-114.04	-0.22874	-114.044	-0.19299	-114.032	-0.14101	-114.033	-0.09879
-114.024	-0.22874	-114.028	-0.19298	-114.016	-0.14102	-114.017	-0.09881
-114.007	-0.22873	-114.011	-0.19298	-113.998	-0.14104	-114	-0.09883
-113.992	-0.22873	-113.994	-0.19297	-113.982	-0.14105	-113.984	-0.09885
-113.974	-0.22873	-113.976	-0.19298	-113.965	-0.14106	-113.968	-0.09888
-113.957	-0.22872	-113.961	-0.19299	-113.948	-0.14108	-113.95	-0.09891
-113.941	-0.22872	-113.946	-0.193	-113.932	-0.1411	-113.933	-0.09893
-113.925	-0.22872	-113.928	-0.19302	-113.916	-0.14111	-113.917	-0.09895
-113.908	-0.22872	-113.91	-0.19304	-113.899	-0.14112	-113.901	-0.09897
-113.891	-0.22872	-113.895	-0.19305	-113.882	-0.14113	-113.884	-0.09898
-113.875	-0.22874	-113.877	-0.19306	-113.866	-0.14114	-113.868	-0.099
-113.859	-0.22874	-113.861	-0.19306	-113.848	-0.14115	-113.85	-0.09901
-113.842	-0.22875	-113.845	-0.19307	-113.832	-0.14116	-113.835	-0.09902
-113.825	-0.22876	-113.828	-0.19307	-113.816	-0.14117	-113.816	-0.09903
-113.809	-0.22879	-113.812	-0.19308	-113.799	-0.14118	-113.801	-0.09904
-113.794	-0.22881	-113.795	-0.19308	-113.782	-0.14119	-113.785	-0.09905
-113.775	-0.22882	-113.779	-0.1931	-113.766	-0.1412	-113.768	-0.09906
-113.76	-0.22884	-113.763	-0.19312	-113.749	-0.14121	-113.753	-0.09907
-113.742	-0.22885	-113.746	-0.19314	-113.732	-0.14122	-113.735	-0.09908
-113.727	-0.22887	-113.729	-0.19315	-113.716	-0.14123	-113.717	-0.09909
-113.71	-0.22888	-113.711	-0.19316	-113.699	-0.14123	-113.701	-0.09909
-113.693	-0.22889	-113.696	-0.19317	-113.682	-0.14124	-113.685	-0.0991
-113.676	-0.22889	-113.679	-0.19317	-113.666	-0.14125	-113.667	-0.09912
-113.66	-0.22889	-113.663	-0.19318	-113.649	-0.14126	-113.652	-0.09914
-113.644	-0.22889	-113.646	-0.19318	-113.633	-0.14127	-113.636	-0.09917
-113.627	-0.22889	-113.63	-0.19318	-113.615	-0.14128	-113.618	-0.09919
-113.61	-0.22889	-113.612	-0.19317	-113.599	-0.14129	-113.602	-0.0992
-113.592	-0.22891	-113.595	-0.19316	-113.583	-0.1413	-113.586	-0.09921
-113.576	-0.22892	-113.579	-0.19316	-113.566	-0.1413	-113.569	-0.09921
-113.56	-0.22893	-113.562	-0.19316	-113.549	-0.1413	-113.553	-0.09921
-113.542	-0.22894	-113.545	-0.19317	-113.533	-0.14131	-113.536	-0.09921
-113.529	-0.22895	-113.529	-0.19319	-113.516	-0.14131	-113.518	-0.09921
-113.51	-0.22896	-113.512	-0.19321	-113.5	-0.14132	-113.502	-0.09922
-113.494	-0.22898	-113.496	-0.19323	-113.483	-0.14132	-113.484	-0.09922
-113.477	-0.22899	-113.479	-0.19327	-113.466	-0.14134	-113.469	-0.09923
-113.461	-0.229	-113.463	-0.19333	-113.45	-0.14135	-113.452	-0.09926
-113.444	-0.22901	-113.446	-0.19336	-113.434	-0.14136	-113.435	-0.09928
-113.427	-0.22902	-113.429	-0.19339	-113.417	-0.14137	-113.419	-0.09931
-113.411	-0.22903	-113.415	-0.19342	-113.4	-0.14139	-113.403	-0.09935
-113.395	-0.22903	-113.398	-0.19344	-113.384	-0.14139	-113.385	-0.09938
-113.378	-0.22904	-113.381	-0.19345	-113.367	-0.14139	-113.368	-0.09941
-113.361	-0.22904	-113.364	-0.19345	-113.351	-0.14139	-113.353	-0.09943
-113.344	-0.22904	-113.347	-0.19346	-113.334	-0.1414	-113.337	-0.09944
-113.328	-0.22903	-113.331	-0.19346	-113.319	-0.14141	-113.319	-0.09946
-113.311	-0.22901	-113.314	-0.19347	-113.301	-0.14142	-113.302	-0.09946
-113.295	-0.229	-113.296	-0.19347	-113.284	-0.14144	-113.286	-0.09947
-113.277	-0.22899	-113.281	-0.19348	-113.268	-0.14146	-113.269	-0.09948
-113.262	-0.22899	-113.264	-0.19349	-113.253	-0.14148	-113.254	-0.0995
-113.245	-0.22899	-113.247	-0.1935	-113.235	-0.14151	-113.237	-0.09952
-113.228	-0.22899	-113.23	-0.19351	-113.218	-0.14154	-113.221	-0.09954
-113.211	-0.22899	-113.214	-0.19352	-113.202	-0.14156	-113.204	-0.09955
-113.196	-0.229	-113.197	-0.19352	-113.185	-0.14158	-113.186	-0.09956
-113.18	-0.22901	-113.181	-0.19352	-113.168	-0.14161	-113.171	-0.09957
-113.162	-0.22901	-113.164	-0.19353	-113.151	-0.14164	-113.154	-0.09959
-113.145	-0.229	-113.148	-0.19353	-113.136	-0.14166	-113.136	-0.09961
-113.13	-0.22899	-113.131	-0.19354	-113.118	-0.14168	-113.12	-0.09964
-113.112	-0.22898	-113.115	-0.19355	-113.102	-0.14169	-113.103	-0.09967
-113.095	-0.22897	-113.097	-0.19355	-113.086	-0.14169	-113.087	-0.0997
-113.079	-0.22897	-113.081	-0.19357	-113.068	-0.1417	-113.071	-0.09973
-113.062	-0.22896	-113.064	-0.19358	-113.052	-0.14171	-113.054	-0.09975
-113.045	-0.22896	-113.048	-0.1936	-113.035	-0.14171	-113.037	-0.09977
-113.029	-0.22896	-113.031	-0.19362	-113.019	-0.14172	-113.022	-0.09978
-113.012	-0.22898	-113.013	-0.19365	-113.002	-0.14173	-113.005	-0.09979
-112.995	-0.22899	-112.998	-0.19368	-112.984	-0.14175	-112.989	-0.0998
-112.98	-0.229	-112.981	-0.19371	-112.97	-0.14177	-112.97	-0.09981
-112.964	-0.22901	-112.965	-0.19373	-112.953	-0.14179	-112.953	-0.09983
-112.946	-0.22902	-112.949	-0.19374	-112.935	-0.14181	-112.937	-0.09986
-112.931	-0.22904	-112.933	-0.19375	-112.919	-0.14182	-112.921	-0.09989
-112.913	-0.22905	-112.914	-0.19375	-112.904	-0.14183	-112.903	-0.09992
-112.897	-0.22906	-112.898	-0.19375	-112.887	-0.14183	-112.889	-0.09995
-112.881	-0.22907	-112.881	-0.19375	-112.869	-0.14182	-112.87	-0.09997
-112.863	-0.22908	-112.867	-0.19375	-112.853	-0.14182	-112.855	-0.09998
-112.847	-0.22907	-112.849	-0.19375	-112.837	-0.14182	-112.839	-0.1
-112.83	-0.22907	-112.832	-0.19375	-112.82	-0.14181	-112.821	-0.10001
-112.813	-0.22908	-112.817	-0.19376	-112.803	-0.14182	-112.805	-0.10001
-112.797	-0.22908	-112.799	-0.19377	-112.786	-0.14182	-112.788	-0.10002
-112.781	-0.22908	-112.782	-0.19377	-112.771	-0.14182	-112.773	-0.10002
-112.764	-0.22908	-112.766	-0.19377	-112.754	-0.14182	-112.755	-0.10003
-112.747	-0.22909	-112.748	-0.19377	-112.738	-0.14182	-112.74	-0.10005
-112.731	-0.2291	-112.734	-0.19377	-112.72	-0.14183	-112.721	-0.10006
-112.713	-0.22911	-112.716	-0.19378	-112.703	-0.14183	-112.705	-0.10008
-112.697	-0.22912	-112.697	-0.1938	-112.687	-0.14184	-112.688	-0.10009
-112.682	-0.22912	-112.683	-0.19382	-112.671	-0.14185	-112.672	-0.1001
-112.665	-0.22913	-112.666	-0.19384	-112.654	-0.14186	-112.655	-0.10012
-112.648	-0.22913	-112.648	-0.19386	-112.637	-0.14187	-112.638	-0.10013
-112.631	-0.22913	-112.632	-0.19388	-112.622	-0.14188	-112.621	-0.10015
-112.615	-0.22912	-112.616	-0.1939	-112.604	-0.14189	-112.605	-0.10016
-112.598	-0.22912	-112.599	-0.19393	-112.588	-0.1419	-112.589	-0.10016
-112.581	-0.22912	-112.583	-0.19394	-112.572	-0.1419	-112.572	-0.10016
-112.566	-0.22912	-112.567	-0.19395	-112.554	-0.1419	-112.556	-0.10016
-112.548	-0.22914	-112.55	-0.19395	-112.537	-0.14191	-112.538	-0.10016
-112.531	-0.22916	-112.533	-0.19396	-112.521	-0.14192	-112.521	-0.10017
-112.515	-0.22918	-112.517	-0.19397	-112.504	-0.14193	-112.506	-0.10019
-112.498	-0.22921	-112.5	-0.19398	-112.488	-0.14195	-112.488	-0.10022
-112.482	-0.22922	-112.483	-0.19399	-112.472	-0.14196	-112.472	-0.10024
-112.464	-0.22923	-112.467	-0.194	-112.454	-0.14197	-112.456	-0.10027
-112.448	-0.22923	-112.45	-0.19402	-112.438	-0.14198	-112.44	-0.1003
-112.433	-0.22923	-112.435	-0.19404	-112.421	-0.14198	-112.423	-0.10033
-112.416	-0.22921	-112.418	-0.19405	-112.405	-0.14198	-112.405	-0.10035
-112.398	-0.2292	-112.401	-0.19407	-112.389	-0.14198	-112.39	-0.10035
-112.382	-0.22918	-112.384	-0.19407	-112.372	-0.14198	-112.373	-0.10036
-112.365	-0.22918	-112.367	-0.19406	-112.355	-0.14198	-112.357	-0.10037
-112.349	-0.22916	-112.35	-0.19406	-112.339	-0.14197	-112.34	-0.10038
-112.332	-0.22915	-112.334	-0.19406	-112.322	-0.14197	-112.323	-0.1004
-112.315	-0.22915	-112.317	-0.19406	-112.305	-0.14198	-112.307	-0.10041
-112.3	-0.22915	-112.3	-0.19406	-112.29	-0.14198	-112.291	-0.10043
-112.281	-0.22914	-112.284	-0.19407	-112.271	-0.142	-112.274	-0.10044
-112.265	-0.22914	-112.269	-0.19408	-112.254	-0.14201	-112.256	-0.10045
-112.249	-0.22915	-112.251	-0.1941	-112.238	-0.14203	-112.24	-0.10046
-112.233	-0.22917	-112.234	-0.19411	-112.222	-0.14205	-112.224	-0.10047
-112.216	-0.22918	-112.218	-0.19412	-112.205	-0.14208	-112.208	-0.10047
-112.2	-0.22921	-112.202	-0.19412	-112.189	-0.1421	-112.19	-0.10048
-112.183	-0.22923	-112.186	-0.19411	-112.171	-0.14212	-112.174	-0.10049
-112.165	-0.22925	-112.167	-0.19411	-112.156	-0.14212	-112.158	-0.10052
-112.15	-0.22928	-112.151	-0.19411	-112.139	-0.14213	-112.141	-0.10053
-112.134	-0.2293	-112.135	-0.19411	-112.124	-0.14212	-112.124	-0.10055
-112.117	-0.22932	-112.118	-0.1941	-112.106	-0.14211	-112.109	-0.10056
-112.099	-0.22933	-112.101	-0.19411	-112.089	-0.1421	-112.091	-0.10058
-112.084	-0.22933	-112.085	-0.19412	-112.072	-0.14209	-112.073	-0.1006
-112.067	-0.22933	-112.068	-0.19413	-112.056	-0.14207	-112.057	-0.10061
-112.051	-0.22934	-112.053	-0.19414	-112.039	-0.14207	-112.041	-0.10062
-112.034	-0.22934	-112.035	-0.19416	-112.023	-0.14207	-112.024	-0.10064
-112.017	-0.22934	-112.019	-0.19417	-112.007	-0.14207	-112.008	-0.10065
-112.001	-0.22933	-112.002	-0.19418	-111.989	-0.14209	-111.991	-0.10066
-111.985	-0.22934	-111.985	-0.19419	-111.972	-0.14211	-111.975	-0.10066
-111.966	-0.22934	-111.969	-0.19419	-111.955	-0.14212	-111.959	-0.10067
-111.95	-0.22935	-111.952	-0.1942	-111.94	-0.14213	-111.941	-0.10066
-111.933	-0.22935	-111.935	-0.19421	-111.922	-0.14214	-111.925	-0.10065
-111.917	-0.22936	-111.919	-0.19422	-111.906	-0.14215	-111.908	-0.10064
-111.9	-0.22937	-111.903	-0.19421	-111.888	-0.14216	-111.891	-0.10064
-111.884	-0.22939	-111.886	-0.1942	-111.873	-0.14216	-111.874	-0.10064
-111.867	-0.22939	-111.869	-0.1942	-111.857	-0.14216	-111.856	-0.10064
-111.851	-0.2294	-111.852	-0.19419	-111.839	-0.14217	-111.84	-0.10065
-111.834	-0.2294	-111.836	-0.19419	-111.824	-0.14218	-111.824	-0.10066
-111.817	-0.22941	-111.819	-0.19418	-111.807	-0.14219	-111.808	-0.10065
-111.801	-0.22941	-111.803	-0.19419	-111.79	-0.1422	-111.792	-0.10065
-111.785	-0.22941	-111.787	-0.1942	-111.774	-0.14221	-111.775	-0.10064
-111.768	-0.22941	-111.77	-0.19421	-111.757	-0.14223	-111.758	-0.10062
-111.751	-0.22942	-111.753	-0.19423	-111.741	-0.14224	-111.742	-0.10061
-111.734	-0.22943	-111.737	-0.19426	-111.723	-0.14226	-111.725	-0.10059
-111.719	-0.22945	-111.72	-0.19428	-111.708	-0.14229	-111.708	-0.10059
-111.702	-0.22947	-111.704	-0.1943	-111.69	-0.14232	-111.691	-0.10058
-111.685	-0.22948	-111.687	-0.19431	-111.674	-0.14233	-111.675	-0.10057
-111.668	-0.2295	-111.67	-0.19432	-111.657	-0.14236	-111.659	-0.10058
-111.653	-0.22952	-111.652	-0.19432	-111.641	-0.14238	-111.642	-0.10058
-111.636	-0.22954	-111.637	-0.19432	-111.624	-0.1424	-111.625	-0.10059
-111.618	-0.22956	-111.62	-0.19433	-111.608	-0.14241	-111.609	-0.1006
-111.602	-0.22958	-111.604	-0.19433	-111.59	-0.14241	-111.591	-0.1006
-111.586	-0.22959	-111.587	-0.19433	-111.576	-0.14242	-111.576	-0.1006
-111.57	-0.22959	-111.57	-0.19433	-111.557	-0.14242	-111.558	-0.1006
-111.553	-0.22959	-111.555	-0.19433	-111.54	-0.14242	-111.543	-0.10063
-111.535	-0.2296	-111.537	-0.19435	-111.524	-0.14243	-111.526	-0.10065
-111.518	-0.22961	-111.521	-0.19435	-111.507	-0.14243	-111.509	-0.10068
-111.504	-0.22962	-111.504	-0.19436	-111.492	-0.14244	-111.492	-0.1007
-111.486	-0.22964	-111.486	-0.19438	-111.475	-0.14245	-111.475	-0.10072
-111.469	-0.22966	-111.472	-0.19439	-111.459	-0.14247	-111.458	-0.10074
-111.452	-0.22969	-111.455	-0.19441	-111.442	-0.14247	-111.443	-0.10076
-111.437	-0.22971	-111.437	-0.19443	-111.425	-0.14248	-111.426	-0.10077
-111.419	-0.22973	-111.42	-0.19445	-111.409	-0.14249	-111.409	-0.10077
-111.403	-0.22975	-111.405	-0.19446	-111.391	-0.1425	-111.393	-0.10078
-111.387	-0.22977	-111.388	-0.19447	-111.374	-0.14251	-111.376	-0.10078
-111.37	-0.22979	-111.373	-0.19447	-111.359	-0.14252	-111.36	-0.10078
-111.354	-0.22981	-111.355	-0.19447	-111.341	-0.14253	-111.342	-0.10078
-111.337	-0.22982	-111.339	-0.19447	-111.325	-0.14254	-111.326	-0.10077
-111.32	-0.22983	-111.321	-0.19447	-111.309	-0.14256	-111.311	-0.10077
-111.303	-0.22983	-111.304	-0.19447	-111.292	-0.14257	-111.293	-0.10076
-111.287	-0.22982	-111.288	-0.19447	-111.276	-0.14259	-111.275	-0.10076
-111.271	-0.22982	-111.272	-0.19447	-111.259	-0.14261	-111.26	-0.10076
-111.253	-0.22981	-111.256	-0.19447	-111.242	-0.14262	-111.243	-0.10077
-111.237	-0.22981	-111.238	-0.19447	-111.226	-0.14263	-111.226	-0.10077
-111.22	-0.22981	-111.222	-0.19447	-111.209	-0.14264	-111.21	-0.10078
-111.203	-0.2298	-111.205	-0.19448	-111.192	-0.14264	-111.194	-0.10079
-111.189	-0.2298	-111.188	-0.19448	-111.176	-0.14265	-111.176	-0.10081
-111.171	-0.22981	-111.172	-0.19449	-111.159	-0.14266	-111.16	-0.10082
-111.153	-0.22983	-111.155	-0.1945	-111.142	-0.14267	-111.143	-0.10084
-111.137	-0.22984	-111.14	-0.19451	-111.126	-0.14267	-111.127	-0.10085
-111.121	-0.22986	-111.122	-0.19452	-111.109	-0.14268	-111.111	-0.10088
-111.105	-0.22988	-111.104	-0.19454	-111.092	-0.14268	-111.093	-0.1009
-111.088	-0.2299	-111.089	-0.19456	-111.075	-0.14269	-111.076	-0.10092
-111.071	-0.22991	-111.073	-0.19458	-111.059	-0.1427	-111.059	-0.10095
-111.055	-0.22992	-111.056	-0.1946	-111.042	-0.14271	-111.044	-0.10097
-111.038	-0.22992	-111.039	-0.19461	-111.026	-0.14271	-111.026	-0.10099
-111.022	-0.22992	-111.023	-0.19462	-111.009	-0.14272	-111.01	-0.10101
-111.004	-0.22992	-111.005	-0.19462	-110.994	-0.14273	-110.994	-0.10104
-110.988	-0.22992	-110.99	-0.19463	-110.976	-0.14274	-110.977	-0.10106
-110.972	-0.22992	-110.972	-0.19463	-110.96	-0.14275	-110.96	-0.10107
-110.954	-0.22992	-110.954	-0.19463	-110.942	-0.14276	-110.943	-0.10108
-110.938	-0.22993	-110.94	-0.19463	-110.925	-0.14278	-110.927	-0.10109
-110.922	-0.22994	-110.922	-0.19464	-110.91	-0.14279	-110.911	-0.1011
-110.906	-0.22995	-110.906	-0.19463	-110.893	-0.1428	-110.894	-0.10111
-110.889	-0.22995	-110.889	-0.19463	-110.877	-0.1428	-110.878	-0.10111
-110.873	-0.22996	-110.872	-0.19464	-110.86	-0.14281	-110.861	-0.10111
-110.855	-0.22996	-110.855	-0.19465	-110.844	-0.14281	-110.844	-0.10111
-110.84	-0.22996	-110.84	-0.19466	-110.827	-0.14282	-110.828	-0.10111
-110.824	-0.22996	-110.822	-0.19467	-110.81	-0.14283	-110.811	-0.10112
-110.806	-0.22996	-110.807	-0.19469	-110.793	-0.14284	-110.795	-0.10112
-110.791	-0.22998	-110.789	-0.19472	-110.777	-0.14286	-110.779	-0.10112
-110.773	-0.22999	-110.772	-0.19474	-110.761	-0.14287	-110.76	-0.10112
-110.756	-0.23	-110.757	-0.19476	-110.745	-0.14288	-110.746	-0.10113
-110.741	-0.23001	-110.739	-0.19477	-110.729	-0.14289	-110.73	-0.10115
-110.724	-0.23002	-110.723	-0.19478	-110.712	-0.14291	-110.712	-0.10116
-110.707	-0.23002	-110.707	-0.19479	-110.695	-0.14294	-110.695	-0.10118
-110.691	-0.23002	-110.691	-0.19479	-110.678	-0.14295	-110.679	-0.1012
-110.673	-0.23002	-110.673	-0.19479	-110.661	-0.14297	-110.662	-0.10122
-110.657	-0.23002	-110.657	-0.1948	-110.645	-0.14298	-110.645	-0.10124
-110.641	-0.23003	-110.641	-0.1948	-110.628	-0.143	-110.629	-0.10126
-110.625	-0.23002	-110.624	-0.1948	-110.612	-0.14301	-110.611	-0.10127
-110.608	-0.23002	-110.607	-0.1948	-110.594	-0.14302	-110.596	-0.10127
-110.589	-0.23003	-110.589	-0.1948	-110.579	-0.14303	-110.579	-0.10127
-110.573	-0.23003	-110.574	-0.19481	-110.562	-0.14304	-110.562	-0.10127
-110.558	-0.23003	-110.558	-0.19482	-110.545	-0.14305	-110.545	-0.10128
-110.541	-0.23003	-110.541	-0.19483	-110.528	-0.14305	-110.528	-0.10129
-110.524	-0.23002	-110.524	-0.19485	-110.511	-0.14305	-110.512	-0.1013
-110.508	-0.23002	-110.508	-0.19487	-110.495	-0.14306	-110.494	-0.1013
-110.489	-0.23002	-110.49	-0.19489	-110.478	-0.14307	-110.479	-0.10131
-110.474	-0.23002	-110.473	-0.19491	-110.461	-0.14307	-110.463	-0.10132
-110.458	-0.23003	-110.458	-0.19492	-110.445	-0.14308	-110.446	-0.10133
-110.441	-0.23002	-110.441	-0.19492	-110.429	-0.14309	-110.429	-0.10133
-110.425	-0.23002	-110.425	-0.19493	-110.411	-0.14309	-110.411	-0.10133
-110.408	-0.23001	-110.407	-0.19493	-110.395	-0.1431	-110.397	-0.10133
-110.391	-0.23	-110.391	-0.19494	-110.379	-0.14311	-110.378	-0.10133
-110.374	-0.23	-110.375	-0.19494	-110.363	-0.14312	-110.362	-0.10135
-110.357	-0.23	-110.357	-0.19494	-110.345	-0.14312	-110.344	-0.10137
-110.34	-0.23	-110.341	-0.19494	-110.33	-0.14312	-110.328	-0.10138
-110.326	-0.23	-110.323	-0.19494	-110.313	-0.14313	-110.313	-0.10139
-110.308	-0.23	-110.307	-0.19495	-110.296	-0.14313	-110.297	-0.10139
-110.29	-0.23	-110.291	-0.19495	-110.28	-0.14314	-110.279	-0.10139
-110.273	-0.23	-110.274	-0.19496	-110.262	-0.14314	-110.263	-0.10139
-110.257	-0.23001	-110.257	-0.19496	-110.245	-0.14315	-110.246	-0.10139
-110.243	-0.23001	-110.241	-0.19497	-110.229	-0.14315	-110.229	-0.10139
-110.225	-0.23	-110.225	-0.19498	-110.212	-0.14315	-110.212	-0.10141
-110.208	-0.23	-110.207	-0.19499	-110.195	-0.14316	-110.195	-0.10142
-110.193	-0.22999	-110.191	-0.19501	-110.18	-0.14318	-110.179	-0.10144
-110.175	-0.22998	-110.174	-0.19502	-110.163	-0.14319	-110.163	-0.10147
-110.158	-0.22998	-110.159	-0.19503	-110.146	-0.14319	-110.145	-0.10149
-110.141	-0.22998	-110.141	-0.19504	-110.129	-0.1432	-110.129	-0.1015
-110.125	-0.22998	-110.124	-0.19505	-110.114	-0.14321	-110.112	-0.10152
-110.109	-0.22998	-110.107	-0.19505	-110.096	-0.14322	-110.097	-0.10153
-110.09	-0.22998	-110.091	-0.19505	-110.08	-0.14322	-110.079	-0.10153
-110.073	-0.22999	-110.074	-0.19506	-110.063	-0.14323	-110.063	-0.10153
-110.058	-0.23	-110.059	-0.19506	-110.045	-0.14323	-110.046	-0.10154
-110.042	-0.23	-110.042	-0.19507	-110.03	-0.14323	-110.03	-0.10156
-110.024	-0.23001	-110.025	-0.19509	-110.012	-0.14324	-110.011	-0.10157
-110.007	-0.23002	-110.008	-0.19509	-109.997	-0.14324	-109.994	-0.10157
-109.992	-0.23003	-109.992	-0.19511	-109.979	-0.14325	-109.98	-0.10158
-109.974	-0.23003	-109.975	-0.19511	-109.962	-0.14325	-109.963	-0.10158
-109.958	-0.23002	-109.959	-0.19512	-109.946	-0.14325	-109.946	-0.10158
-109.941	-0.23001	-109.941	-0.19513	-109.93	-0.14326	-109.929	-0.10157
-109.926	-0.23	-109.926	-0.19513	-109.912	-0.14326	-109.913	-0.10157
-109.908	-0.22999	-109.908	-0.19513	-109.896	-0.14325	-109.896	-0.10157
-109.891	-0.22998	-109.892	-0.19513	-109.88	-0.14325	-109.879	-0.10157
-109.874	-0.22996	-109.874	-0.19513	-109.863	-0.14325	-109.863	-0.10158
-109.86	-0.22995	-109.858	-0.19514	-109.846	-0.14326	-109.846	-0.10157
-109.843	-0.22993	-109.84	-0.19514	-109.83	-0.14326	-109.83	-0.10156
-109.826	-0.22992	-109.825	-0.19516	-109.813	-0.14327	-109.814	-0.10156
-109.81	-0.22992	-109.806	-0.19517	-109.797	-0.14328	-109.797	-0.10157
-109.793	-0.22991	-109.791	-0.19519	-109.781	-0.14329	-109.781	-0.10158
-109.776	-0.22991	-109.773	-0.19521	-109.763	-0.1433	-109.763	-0.10159
-109.759	-0.2299	-109.758	-0.19522	-109.747	-0.14331	-109.748	-0.1016
-109.741	-0.2299	-109.741	-0.19524	-109.73	-0.14332	-109.731	-0.10163
-109.725	-0.22991	-109.725	-0.19525	-109.713	-0.14333	-109.713	-0.10165
-109.708	-0.22993	-109.708	-0.19526	-109.697	-0.14334	-109.696	-0.10166
-109.692	-0.22995	-109.69	-0.19526	-109.681	-0.14335	-109.68	-0.10168
-109.676	-0.22997	-109.675	-0.19526	-109.662	-0.14336	-109.663	-0.1017
-109.66	-0.22998	-109.658	-0.19526	-109.647	-0.14336	-109.647	-0.10171
-109.642	-0.22999	-109.641	-0.19528	-109.631	-0.14338	-109.631	-0.10173
-109.626	-0.23001	-109.624	-0.19529	-109.614	-0.14339	-109.613	-0.10174
-109.609	-0.23001	-109.608	-0.19529	-109.599	-0.14339	-109.596	-0.10175
-109.591	-0.23002	-109.592	-0.1953	-109.58	-0.1434	-109.581	-0.10176
-109.577	-0.23001	-109.574	-0.19531	-109.563	-0.14341	-109.564	-0.10176
-109.558	-0.23001	-109.558	-0.19532	-109.547	-0.14342	-109.547	-0.10177
-109.543	-0.22999	-109.541	-0.19531	-109.53	-0.14344	-109.53	-0.10179
-109.526	-0.23	-109.524	-0.19531	-109.515	-0.14346	-109.513	-0.1018
-109.509	-0.22999	-109.508	-0.19531	-109.499	-0.14348	-109.497	-0.10179
-109.492	-0.22999	-109.492	-0.1953	-109.482	-0.1435	-109.48	-0.10179
-109.476	-0.22999	-109.475	-0.1953	-109.465	-0.14352	-109.464	-0.10178
-109.458	-0.23	-109.459	-0.19529	-109.447	-0.14354	-109.447	-0.10177
-109.442	-0.23001	-109.442	-0.19529	-109.432	-0.14355	-109.432	-0.10177
-109.426	-0.23002	-109.425	-0.19528	-109.414	-0.14356	-109.414	-0.10177
-109.411	-0.23002	-109.408	-0.19527	-109.397	-0.14357	-109.398	-0.10178
-109.393	-0.23002	-109.393	-0.19527	-109.381	-0.14358	-109.382	-0.1018
-109.376	-0.23002	-109.375	-0.19528	-109.364	-0.14358	-109.364	-0.10182
-109.36	-0.23002	-109.359	-0.19528	-109.347	-0.14358	-109.349	-0.10184
-109.343	-0.23001	-109.342	-0.19528	-109.332	-0.14358	-109.331	-0.10187
-109.327	-0.23	-109.325	-0.19529	-109.315	-0.14358	-109.315	-0.10189
-109.31	-0.22999	-109.308	-0.19531	-109.298	-0.14358	-109.298	-0.1019
-109.292	-0.22999	-109.291	-0.19533	-109.281	-0.14359	-109.282	-0.10191
-109.277	-0.23	-109.275	-0.19534	-109.265	-0.14359	-109.263	-0.10192
-109.259	-0.23	-109.259	-0.19536	-109.249	-0.14361	-109.247	-0.10193
-109.243	-0.23002	-109.243	-0.19538	-109.232	-0.14362	-109.232	-0.10193
-109.226	-0.23003	-109.226	-0.19539	-109.215	-0.14364	-109.215	-0.10193
-109.21	-0.23004	-109.208	-0.1954	-109.198	-0.14366	-109.198	-0.10193
-109.194	-0.23006	-109.193	-0.19542	-109.182	-0.14368	-109.181	-0.10194
-109.177	-0.23006	-109.177	-0.19544	-109.165	-0.1437	-109.165	-0.10193
-109.161	-0.23007	-109.159	-0.19546	-109.149	-0.14372	-109.147	-0.10192
-109.143	-0.23007	-109.142	-0.19547	-109.133	-0.14373	-109.131	-0.10192
-109.126	-0.23007	-109.125	-0.19549	-109.115	-0.14374	-109.116	-0.10191
-109.111	-0.23006	-109.109	-0.1955	-109.1	-0.14375	-109.099	-0.1019
-109.094	-0.23005	-109.092	-0.19551	-109.082	-0.14375	-109.081	-0.1019
-109.078	-0.23005	-109.075	-0.19551	-109.067	-0.14374	-109.065	-0.1019
-109.061	-0.23005	-109.06	-0.1955	-109.048	-0.14374	-109.049	-0.1019
-109.044	-0.23005	-109.043	-0.19551	-109.032	-0.14375	-109.031	-0.10189
-109.027	-0.23005	-109.026	-0.19552	-109.016	-0.14376	-109.014	-0.10188
-109.01	-0.23005	-109.01	-0.19553	-109	-0.14376	-108.999	-0.10189
-108.994	-0.23006	-108.992	-0.19555	-108.983	-0.14378	-108.982	-0.10189
-108.977	-0.23007	-108.976	-0.19557	-108.966	-0.14379	-108.965	-0.10189
-108.961	-0.23008	-108.958	-0.1956	-108.95	-0.1438	-108.948	-0.10189
-108.945	-0.23009	-108.943	-0.19563	-108.933	-0.14381	-108.932	-0.10189
-108.926	-0.2301	-108.927	-0.19565	-108.916	-0.14383	-108.917	-0.10189
-108.91	-0.23009	-108.91	-0.19567	-108.901	-0.14384	-108.899	-0.10189
-108.894	-0.2301	-108.894	-0.19569	-108.882	-0.14385	-108.883	-0.10191
-108.877	-0.23011	-108.877	-0.19569	-108.866	-0.14387	-108.866	-0.10193
-108.862	-0.23013	-108.86	-0.19569	-108.85	-0.14388	-108.85	-0.10194
-108.845	-0.23016	-108.844	-0.19569	-108.832	-0.1439	-108.832	-0.10195
-108.827	-0.23018	-108.827	-0.19568	-108.817	-0.14391	-108.816	-0.10196
-108.811	-0.23021	-108.81	-0.19569	-108.801	-0.14392	-108.8	-0.10196
-108.794	-0.23024	-108.793	-0.19569	-108.783	-0.14393	-108.782	-0.10196
-108.778	-0.23027	-108.776	-0.1957	-108.766	-0.14394	-108.766	-0.10196
-108.761	-0.23029	-108.761	-0.19571	-108.749	-0.14394	-108.749	-0.10195
-108.744	-0.23029	-108.744	-0.19572	-108.732	-0.14394	-108.732	-0.10194
-108.728	-0.23028	-108.727	-0.19574	-108.716	-0.14395	-108.715	-0.10193
-108.709	-0.23028	-108.711	-0.19575	-108.7	-0.14395	-108.699	-0.10194
-108.695	-0.23029	-108.694	-0.19577	-108.684	-0.14395	-108.682	-0.10195
-108.677	-0.23028	-108.678	-0.19578	-108.667	-0.14395	-108.665	-0.10196
-108.661	-0.23027	-108.66	-0.19579	-108.649	-0.14395	-108.649	-0.10197
-108.645	-0.23027	-108.644	-0.19579	-108.633	-0.14395	-108.632	-0.10198
-108.628	-0.23026	-108.628	-0.1958	-108.617	-0.14394	-108.616	-0.10198
-108.61	-0.23026	-108.611	-0.19581	-108.6	-0.14393	-108.601	-0.10197
-108.594	-0.23027	-108.594	-0.19582	-108.583	-0.14393	-108.582	-0.10196
-108.577	-0.23027	-108.578	-0.19582	-108.566	-0.14394	-108.566	-0.10195
-108.562	-0.23028	-108.562	-0.19582	-108.549	-0.14394	-108.549	-0.10194
-108.544	-0.23028	-108.545	-0.19582	-108.533	-0.14395	-108.532	-0.10193
-108.528	-0.23029	-108.528	-0.19582	-108.518	-0.14395	-108.516	-0.10192
-108.512	-0.2303	-108.512	-0.19582	-108.502	-0.14396	-108.499	-0.10192
-108.495	-0.23032	-108.494	-0.19582	-108.484	-0.14397	-108.483	-0.10193
-108.479	-0.23034	-108.477	-0.19582	-108.468	-0.14398	-108.466	-0.10194
-108.462	-0.23036	-108.461	-0.19583	-108.45	-0.14399	-108.449	-0.10196
-108.444	-0.23037	-108.444	-0.19584	-108.433	-0.144	-108.432	-0.10197
-108.429	-0.23038	-108.428	-0.19585	-108.418	-0.14401	-108.416	-0.10197
-108.412	-0.23039	-108.411	-0.19586	-108.4	-0.14402	-108.399	-0.10198
-108.396	-0.23039	-108.396	-0.19587	-108.383	-0.14404	-108.382	-0.10198
-108.379	-0.2304	-108.377	-0.19587	-108.368	-0.14406	-108.365	-0.10197
-108.363	-0.23041	-108.361	-0.19588	-108.35	-0.14408	-108.349	-0.10197
-108.344	-0.23041	-108.345	-0.19588	-108.334	-0.14409	-108.332	-0.10198
-108.329	-0.23041	-108.329	-0.19588	-108.317	-0.14409	-108.316	-0.102
-108.312	-0.23041	-108.312	-0.19588	-108.301	-0.1441	-108.299	-0.102
-108.295	-0.23042	-108.295	-0.19589	-108.285	-0.14411	-108.283	-0.102
-108.279	-0.23042	-108.279	-0.1959	-108.268	-0.14412	-108.267	-0.102
-108.262	-0.23042	-108.262	-0.19591	-108.252	-0.14413	-108.25	-0.10201
-108.246	-0.23041	-108.245	-0.19593	-108.235	-0.14414	-108.234	-0.10202
-108.229	-0.2304	-108.228	-0.19595	-108.219	-0.14414	-108.217	-0.10203
-108.211	-0.23039	-108.211	-0.19597	-108.2	-0.14414	-108.201	-0.10203
-108.196	-0.23038	-108.195	-0.19598	-108.184	-0.14414	-108.184	-0.10203
-108.179	-0.23037	-108.179	-0.19599	-108.168	-0.14414	-108.166	-0.10203
-108.163	-0.23037	-108.162	-0.19599	-108.151	-0.14415	-108.15	-0.10203
-108.146	-0.23037	-108.145	-0.19599	-108.134	-0.14415	-108.132	-0.10204
-108.129	-0.23037	-108.129	-0.19598	-108.118	-0.14415	-108.117	-0.10204
-108.112	-0.23036	-108.111	-0.19597	-108.102	-0.14416	-108.101	-0.10204
-108.095	-0.23036	-108.094	-0.19597	-108.084	-0.14416	-108.082	-0.10205
-108.079	-0.23037	-108.079	-0.19596	-108.068	-0.14416	-108.066	-0.10206
-108.063	-0.23039	-108.061	-0.19596	-108.052	-0.14416	-108.051	-0.10207
-108.046	-0.23041	-108.045	-0.19596	-108.036	-0.14416	-108.033	-0.10209
-108.03	-0.23043	-108.029	-0.19596	-108.018	-0.14416	-108.016	-0.10211
-108.012	-0.23045	-108.012	-0.19597	-108.001	-0.14417	-107.999	-0.10212
-107.996	-0.23047	-107.996	-0.19596	-107.984	-0.14417	-107.984	-0.10213
-107.979	-0.23049	-107.979	-0.19597	-107.968	-0.14418	-107.965	-0.10213
-107.963	-0.2305	-107.963	-0.19598	-107.952	-0.1442	-107.951	-0.10213
-107.947	-0.2305	-107.945	-0.19599	-107.936	-0.14422	-107.934	-0.10211
-107.93	-0.23051	-107.929	-0.196	-107.918	-0.14423	-107.917	-0.1021
-107.912	-0.23052	-107.911	-0.19601	-107.902	-0.14424	-107.901	-0.10209
-107.896	-0.23054	-107.895	-0.19601	-107.885	-0.14425	-107.883	-0.10209
-107.879	-0.23055	-107.88	-0.19602	-107.868	-0.14425	-107.868	-0.10209
-107.862	-0.23055	-107.862	-0.19603	-107.852	-0.14425	-107.851	-0.10209
-107.847	-0.23056	-107.846	-0.19604	-107.835	-0.14425	-107.833	-0.10209
-107.83	-0.23057	-107.828	-0.19604	-107.819	-0.14426	-107.818	-0.1021
-107.813	-0.23058	-107.813	-0.19605	-107.803	-0.14427	-107.802	-0.10211
-107.796	-0.23058	-107.795	-0.19605	-107.785	-0.14428	-107.784	-0.10213
-107.78	-0.23058	-107.779	-0.19605	-107.77	-0.14429	-107.768	-0.10215
-107.763	-0.23058	-107.763	-0.19606	-107.752	-0.14431	-107.75	-0.10215
-107.746	-0.23058	-107.746	-0.19607	-107.736	-0.14431	-107.735	-0.10215
-107.73	-0.23058	-107.729	-0.19608	-107.719	-0.14432	-107.717	-0.10216
-107.714	-0.23058	-107.712	-0.19609	-107.703	-0.14432	-107.702	-0.10217
-107.696	-0.23058	-107.697	-0.19609	-107.685	-0.14432	-107.684	-0.10217
-107.68	-0.23058	-107.679	-0.19609	-107.669	-0.14433	-107.668	-0.10217
-107.665	-0.23059	-107.663	-0.19609	-107.652	-0.14432	-107.651	-0.10216
-107.647	-0.23059	-107.646	-0.19609	-107.635	-0.14431	-107.634	-0.10215
-107.63	-0.23059	-107.629	-0.19609	-107.619	-0.1443	-107.617	-0.10215
-107.615	-0.2306	-107.613	-0.19609	-107.603	-0.1443	-107.601	-0.10215
-107.597	-0.2306	-107.595	-0.19609	-107.587	-0.1443	-107.585	-0.10214
-107.58	-0.23059	-107.579	-0.19609	-107.569	-0.1443	-107.568	-0.10214
-107.564	-0.23058	-107.564	-0.19609	-107.553	-0.14431	-107.552	-0.10215
-107.547	-0.23058	-107.546	-0.19611	-107.536	-0.14431	-107.534	-0.10216
-107.53	-0.23058	-107.53	-0.19612	-107.52	-0.14431	-107.517	-0.10217
-107.514	-0.23057	-107.514	-0.19614	-107.503	-0.14431	-107.501	-0.10218
-107.497	-0.23056	-107.497	-0.19615	-107.486	-0.14432	-107.485	-0.10218
-107.481	-0.23056	-107.481	-0.19616	-107.469	-0.14433	-107.468	-0.1022
-107.464	-0.23056	-107.463	-0.19617	-107.454	-0.14433	-107.452	-0.10222
-107.448	-0.23057	-107.446	-0.19617	-107.435	-0.14433	-107.435	-0.10224
-107.431	-0.23058	-107.431	-0.19618	-107.42	-0.14433	-107.418	-0.10227
-107.414	-0.23058	-107.414	-0.1962	-107.403	-0.14432	-107.401	-0.1023
-107.398	-0.23058	-107.396	-0.19622	-107.387	-0.14432	-107.385	-0.10232
-107.382	-0.23058	-107.38	-0.19623	-107.37	-0.14432	-107.368	-0.10234
-107.365	-0.23058	-107.364	-0.19626	-107.354	-0.14433	-107.352	-0.10235
-107.349	-0.2306	-107.348	-0.19627	-107.336	-0.14433	-107.334	-0.10236
-107.331	-0.23061	-107.33	-0.19629	-107.32	-0.14433	-107.318	-0.10236
-107.315	-0.23062	-107.314	-0.19631	-107.303	-0.14433	-107.302	-0.10236
-107.298	-0.23063	-107.296	-0.19632	-107.287	-0.14433	-107.284	-0.10237
-107.281	-0.23063	-107.281	-0.19633	-107.27	-0.14433	-107.268	-0.10237
-107.265	-0.23063	-107.262	-0.19633	-107.253	-0.14434	-107.252	-0.10238
-107.247	-0.23063	-107.246	-0.19632	-107.237	-0.14436	-107.236	-0.10239
-107.231	-0.23064	-107.232	-0.19632	-107.22	-0.14437	-107.218	-0.10239
-107.215	-0.23065	-107.214	-0.19631	-107.204	-0.14437	-107.202	-0.1024
-107.197	-0.23065	-107.197	-0.19631	-107.187	-0.14439	-107.186	-0.1024
-107.182	-0.23065	-107.18	-0.19631	-107.171	-0.1444	-107.169	-0.10239
-107.164	-0.23067	-107.163	-0.19631	-107.154	-0.14441	-107.151	-0.10237
-107.149	-0.23069	-107.147	-0.19631	-107.136	-0.14442	-107.134	-0.10236
-107.131	-0.23071	-107.131	-0.19631	-107.12	-0.14443	-107.118	-0.10235
-107.113	-0.23074	-107.114	-0.19633	-107.103	-0.14443	-107.102	-0.10234
-107.098	-0.23075	-107.097	-0.19635	-107.087	-0.14443	-107.085	-0.10233
-107.083	-0.23077	-107.081	-0.19637	-107.069	-0.14443	-107.069	-0.10231
-107.064	-0.23078	-107.065	-0.19639	-107.054	-0.14443	-107.051	-0.1023
-107.047	-0.23079	-107.047	-0.1964	-107.036	-0.14443	-107.035	-0.1023
-107.032	-0.23079	-107.032	-0.1964	-107.021	-0.14442	-107.018	-0.10231
-107.016	-0.2308	-107.015	-0.19639	-107.004	-0.14442	-107.002	-0.10231
-106.998	-0.2308	-106.999	-0.19638	-106.986	-0.14442	-106.985	-0.10232
-106.982	-0.2308	-106.981	-0.19636	-106.97	-0.14443	-106.968	-0.10233
-106.965	-0.23081	-106.964	-0.19635	-106.954	-0.14444	-106.951	-0.10235
-106.949	-0.2308	-106.948	-0.19634	-106.938	-0.14445	-106.935	-0.10238
-106.932	-0.2308	-106.932	-0.19635	-106.921	-0.14446	-106.919	-0.10241
-106.915	-0.23079	-106.915	-0.19635	-106.905	-0.14449	-106.901	-0.10243
-106.898	-0.23077	-106.898	-0.19637	-106.887	-0.14452	-106.885	-0.10246
-106.882	-0.23076	-106.88	-0.19639	-106.87	-0.14454	-106.869	-0.10249
-106.866	-0.23075	-106.864	-0.19641	-106.854	-0.14455	-106.852	-0.10252
-106.849	-0.23074	-106.847	-0.19642	-106.838	-0.14456	-106.836	-0.10254
-106.833	-0.23074	-106.831	-0.19642	-106.821	-0.14457	-106.82	-0.10257
-106.816	-0.23074	-106.815	-0.19643	-106.805	-0.14458	-106.802	-0.10258
-106.799	-0.23075	-106.798	-0.19643	-106.788	-0.14458	-106.786	-0.10259
-106.782	-0.23077	-106.782	-0.19643	-106.771	-0.14458	-106.769	-0.1026
-106.765	-0.23078	-106.765	-0.19644	-106.754	-0.14457	-106.751	-0.10259
-106.748	-0.23079	-106.748	-0.19645	-106.736	-0.14457	-106.736	-0.10257
-106.734	-0.2308	-106.732	-0.19646	-106.721	-0.14456	-106.719	-0.10255
-106.715	-0.23081	-106.714	-0.19647	-106.705	-0.14456	-106.702	-0.10253
-106.7	-0.23082	-106.698	-0.19648	-106.688	-0.14456	-106.685	-0.10252
-106.682	-0.23082	-106.682	-0.1965	-106.672	-0.14456	-106.668	-0.10251
-106.666	-0.23082	-106.664	-0.19652	-106.655	-0.14456	-106.653	-0.10252
-106.65	-0.23082	-106.648	-0.19652	-106.639	-0.14456	-106.636	-0.10252
-106.633	-0.23083	-106.631	-0.19652	-106.622	-0.14456	-106.619	-0.10253
-106.616	-0.23082	-106.615	-0.19652	-106.605	-0.14456	-106.602	-0.10255
-106.601	-0.23081	-106.599	-0.19652	-106.589	-0.14456	-106.586	-0.10257
-106.582	-0.2308	-106.582	-0.19651	-106.572	-0.14457	-106.569	-0.10259
-106.566	-0.23079	-106.565	-0.1965	-106.555	-0.14458	-106.552	-0.10261
-106.55	-0.23078	-106.547	-0.1965	-106.539	-0.14459	-106.536	-0.10262
-106.532	-0.23077	-106.532	-0.19649	-106.521	-0.1446	-106.52	-0.10263
-106.516	-0.23076	-106.516	-0.1965	-106.505	-0.14462	-106.503	-0.10265
-106.5	-0.23075	-106.498	-0.1965	-106.489	-0.14465	-106.486	-0.10267
-106.483	-0.23076	-106.48	-0.19651	-106.472	-0.14466	-106.47	-0.10269
-106.466	-0.23077	-106.466	-0.19652	-106.456	-0.14469	-106.453	-0.10271
-106.45	-0.23079	-106.448	-0.19653	-106.439	-0.1447	-106.434	-0.10273
-106.433	-0.23079	-106.432	-0.19654	-106.422	-0.14471	-106.42	-0.10276
-106.417	-0.23079	-106.416	-0.19654	-106.405	-0.14471	-106.403	-0.10277
-106.401	-0.2308	-106.399	-0.19655	-106.387	-0.14471	-106.385	-0.10279
-106.384	-0.2308	-106.383	-0.19655	-106.372	-0.14472	-106.37	-0.10279
-106.367	-0.2308	-106.366	-0.19655	-106.354	-0.14472	-106.353	-0.10279
-106.35	-0.2308	-106.349	-0.19656	-106.338	-0.14473	-106.336	-0.10278
-106.335	-0.23079	-106.332	-0.19656	-106.322	-0.14473	-106.319	-0.10277
-106.315	-0.23078	-106.315	-0.19657	-106.305	-0.14474	-106.303	-0.10275
-106.301	-0.23077	-106.299	-0.19658	-106.288	-0.14475	-106.286	-0.10273
-106.284	-0.23077	-106.282	-0.19659	-106.272	-0.14476	-106.269	-0.10273
-106.266	-0.23078	-106.266	-0.19661	-106.255	-0.14478	-106.253	-0.10272
-106.251	-0.23079	-106.249	-0.19662	-106.239	-0.1448	-106.236	-0.10272
-106.234	-0.2308	-106.232	-0.19663	-106.222	-0.14481	-106.219	-0.10272
-106.217	-0.23081	-106.215	-0.19665	-106.206	-0.14482	-106.202	-0.10272
-106.2	-0.23083	-106.199	-0.19667	-106.188	-0.14483	-106.187	-0.10272
-106.184	-0.23083	-106.183	-0.19669	-106.172	-0.14484	-106.169	-0.10273
-106.168	-0.23084	-106.165	-0.19672	-106.157	-0.14487	-106.154	-0.10274
-106.15	-0.23084	-106.149	-0.19673	-106.139	-0.14488	-106.136	-0.10273
-106.136	-0.23084	-106.132	-0.19675	-106.123	-0.14489	-106.121	-0.10273
-106.118	-0.23083	-106.116	-0.19676	-106.106	-0.14489	-106.103	-0.10273
-106.1	-0.23083	-106.1	-0.19676	-106.089	-0.14489	-106.088	-0.10273
-106.084	-0.23081	-106.082	-0.19676	-106.073	-0.1449	-106.07	-0.10273
-106.067	-0.23079	-106.066	-0.19676	-106.056	-0.14491	-106.052	-0.10272
-106.05	-0.23078	-106.05	-0.19676	-106.04	-0.14492	-106.037	-0.10271
-106.034	-0.23078	-106.033	-0.19675	-106.022	-0.14493	-106.02	-0.10271
-106.019	-0.23077	-106.016	-0.19675	-106.007	-0.14494	-106.003	-0.10272
-106.001	-0.23076	-106	-0.19675	-105.989	-0.14495	-105.987	-0.10273
-105.985	-0.23076	-105.984	-0.19676	-105.972	-0.14496	-105.971	-0.10274
-105.967	-0.23075	-105.966	-0.19676	-105.956	-0.14498	-105.954	-0.10276
-105.951	-0.23075	-105.949	-0.19677	-105.939	-0.14499	-105.937	-0.10277
-105.934	-0.23074	-105.934	-0.19677	-105.923	-0.145	-105.92	-0.10279
-105.917	-0.23074	-105.917	-0.19677	-105.907	-0.14501	-105.903	-0.1028
-105.903	-0.23075	-105.901	-0.19678	-105.89	-0.14502	-105.887	-0.10282
-105.885	-0.23075	-105.883	-0.19679	-105.873	-0.14503	-105.871	-0.10284
-105.868	-0.23075	-105.866	-0.19679	-105.856	-0.14503	-105.855	-0.10285
-105.85	-0.23075	-105.849	-0.19679	-105.839	-0.14503	-105.836	-0.10285
-105.835	-0.23074	-105.832	-0.19679	-105.822	-0.14503	-105.819	-0.10285
-105.818	-0.23074	-105.817	-0.1968	-105.807	-0.14504	-105.804	-0.10286
-105.801	-0.23074	-105.8	-0.1968	-105.79	-0.14505	-105.787	-0.10286
-105.784	-0.23074	-105.783	-0.19681	-105.773	-0.14506	-105.77	-0.10286
-105.768	-0.23074	-105.766	-0.19682	-105.757	-0.14506	-105.753	-0.10287
-105.752	-0.23074	-105.75	-0.19683	-105.74	-0.14506	-105.737	-0.10288
-105.736	-0.23075	-105.733	-0.19684	-105.724	-0.14505	-105.72	-0.10289
-105.718	-0.23076	-105.715	-0.19685	-105.707	-0.14506	-105.704	-0.1029
-105.701	-0.23076	-105.701	-0.19687	-105.69	-0.14506	-105.688	-0.10291
-105.685	-0.23077	-105.683	-0.19689	-105.673	-0.14506	-105.67	-0.10291
-105.669	-0.23077	-105.667	-0.1969	-105.657	-0.14506	-105.653	-0.10292
-105.651	-0.23077	-105.651	-0.19692	-105.639	-0.14506	-105.638	-0.10291
-105.635	-0.23076	-105.634	-0.19693	-105.624	-0.14507	-105.619	-0.1029
-105.619	-0.23075	-105.617	-0.19694	-105.606	-0.14508	-105.605	-0.10291
-105.603	-0.23075	-105.602	-0.19696	-105.591	-0.14509	-105.587	-0.1029
-105.584	-0.23075	-105.584	-0.19697	-105.573	-0.1451	-105.57	-0.10288
-105.568	-0.23075	-105.567	-0.19697	-105.557	-0.14511	-105.554	-0.10286
-105.553	-0.23075	-105.551	-0.19697	-105.541	-0.14511	-105.537	-0.10285
-105.536	-0.23076	-105.533	-0.19696	-105.523	-0.14512	-105.519	-0.10285
-105.519	-0.23077	-105.516	-0.19696	-105.508	-0.14513	-105.504	-0.10284
-105.502	-0.23078	-105.501	-0.19695	-105.492	-0.14514	-105.488	-0.10284
-105.487	-0.23078	-105.484	-0.19695	-105.473	-0.14515	-105.47	-0.10283
-105.47	-0.23078	-105.466	-0.19695	-105.458	-0.14516	-105.455	-0.10283
-105.454	-0.23078	-105.451	-0.19695	-105.439	-0.14517	-105.438	-0.10284
-105.436	-0.23077	-105.434	-0.19696	-105.424	-0.14517	-105.422	-0.10284
-105.419	-0.23077	-105.418	-0.19697	-105.408	-0.14519	-105.404	-0.10284
-105.403	-0.23077	-105.399	-0.19699	-105.392	-0.14519	-105.388	-0.10284
-105.386	-0.23076	-105.384	-0.19702	-105.373	-0.1452	-105.371	-0.10285
-105.369	-0.23076	-105.367	-0.19703	-105.358	-0.1452	-105.355	-0.10285
-105.353	-0.23076	-105.35	-0.19705	-105.341	-0.14519	-105.338	-0.10285
-105.336	-0.23077	-105.334	-0.19707	-105.324	-0.14519	-105.322	-0.10285
-105.319	-0.23078	-105.317	-0.1971	-105.307	-0.14518	-105.305	-0.10285
-105.304	-0.23079	-105.301	-0.19712	-105.29	-0.14518	-105.287	-0.10284
-105.286	-0.23079	-105.284	-0.19714	-105.274	-0.14517	-105.271	-0.10284
-105.27	-0.2308	-105.268	-0.19715	-105.257	-0.14517	-105.254	-0.10284
-105.252	-0.2308	-105.251	-0.19716	-105.24	-0.14517	-105.238	-0.10285
-105.236	-0.23081	-105.235	-0.19717	-105.223	-0.14519	-105.222	-0.10285
-105.219	-0.23082	-105.217	-0.19718	-105.207	-0.1452	-105.204	-0.10285
-105.204	-0.23082	-105.202	-0.1972	-105.191	-0.14522	-105.188	-0.10285
-105.186	-0.23083	-105.184	-0.19721	-105.174	-0.14524	-105.171	-0.10285
-105.171	-0.23085	-105.168	-0.19722	-105.158	-0.14525	-105.155	-0.10286
-105.153	-0.23086	-105.151	-0.19723	-105.141	-0.14526	-105.138	-0.10286
-105.137	-0.23087	-105.134	-0.19724	-105.125	-0.14527	-105.121	-0.10287
-105.12	-0.23087	-105.118	-0.19725	-105.108	-0.14527	-105.104	-0.10286
-105.104	-0.23086	-105.1	-0.19725	-105.091	-0.14527	-105.088	-0.10286
-105.087	-0.23084	-105.085	-0.19725	-105.074	-0.14526	-105.071	-0.10286
-105.07	-0.23082	-105.067	-0.19725	-105.058	-0.14526	-105.055	-0.10286
-105.052	-0.2308	-105.051	-0.19725	-105.041	-0.14527	-105.039	-0.10285
-105.037	-0.23079	-105.035	-0.19725	-105.025	-0.14528	-105.022	-0.10284
-105.02	-0.23078	-105.019	-0.19725	-105.008	-0.14529	-105.004	-0.10283
-105.003	-0.23079	-105.001	-0.19725	-104.991	-0.1453	-104.988	-0.10282
-104.986	-0.23079	-104.985	-0.19725	-104.974	-0.14531	-104.972	-0.10281
-104.97	-0.2308	-104.968	-0.19725	-104.959	-0.14533	-104.956	-0.10282
-104.953	-0.23082	-104.952	-0.19725	-104.942	-0.14534	-104.938	-0.10283
-104.937	-0.23082	-104.935	-0.19726	-104.925	-0.14534	-104.922	-0.10284
-104.919	-0.23083	-104.919	-0.19728	-104.908	-0.14534	-104.905	-0.10285
-104.902	-0.23084	-104.902	-0.1973	-104.892	-0.14535	-104.889	-0.10286
-104.887	-0.23084	-104.884	-0.19732	-104.876	-0.14535	-104.872	-0.10288
-104.87	-0.23084	-104.868	-0.19734	-104.859	-0.14534	-104.855	-0.10288
-104.853	-0.23084	-104.851	-0.19736	-104.842	-0.14534	-104.839	-0.10288
-104.838	-0.23084	-104.834	-0.19737	-104.826	-0.14534	-104.822	-0.10289
-104.821	-0.23084	-104.819	-0.19737	-104.808	-0.14534	-104.807	-0.10289
-104.804	-0.23084	-104.802	-0.19738	-104.793	-0.14534	-104.789	-0.1029
-104.788	-0.23084	-104.784	-0.19738	-104.776	-0.14534	-104.772	-0.10291
-104.772	-0.23083	-104.768	-0.19738	-104.759	-0.14535	-104.754	-0.10291
-104.753	-0.23082	-104.752	-0.19738	-104.742	-0.14536	-104.738	-0.10291
-104.737	-0.2308	-104.735	-0.19738	-104.726	-0.14538	-104.721	-0.10292
-104.721	-0.23079	-104.718	-0.19739	-104.709	-0.1454	-104.706	-0.10293
-104.704	-0.23079	-104.702	-0.19738	-104.693	-0.14541	-104.69	-0.10293
-104.688	-0.23078	-104.685	-0.19738	-104.675	-0.14543	-104.672	-0.10293
-104.671	-0.23077	-104.668	-0.19738	-104.66	-0.14544	-104.656	-0.10293
-104.654	-0.23076	-104.651	-0.19738	-104.643	-0.14545	-104.639	-0.10292
-104.636	-0.23076	-104.634	-0.19739	-104.626	-0.14545	-104.622	-0.10291
-104.62	-0.23076	-104.618	-0.19739	-104.609	-0.14546	-104.605	-0.10289
-104.604	-0.23077	-104.601	-0.1974	-104.593	-0.14547	-104.589	-0.10288
-104.588	-0.23077	-104.585	-0.19741	-104.575	-0.14547	-104.572	-0.10288
-104.57	-0.23078	-104.567	-0.19742	-104.558	-0.14547	-104.555	-0.10288
-104.555	-0.23078	-104.551	-0.19743	-104.543	-0.14546	-104.54	-0.10287
-104.537	-0.23078	-104.534	-0.19743	-104.525	-0.14546	-104.523	-0.10288
-104.52	-0.23078	-104.518	-0.19743	-104.508	-0.14546	-104.506	-0.10287
-104.505	-0.23078	-104.501	-0.19742	-104.492	-0.14546	-104.49	-0.10287
-104.488	-0.23077	-104.485	-0.19742	-104.476	-0.14546	-104.472	-0.10288
-104.471	-0.23076	-104.468	-0.19741	-104.458	-0.14546	-104.456	-0.10287
-104.454	-0.23076	-104.451	-0.19741	-104.442	-0.14547	-104.44	-0.10286
-104.438	-0.23076	-104.435	-0.19742	-104.425	-0.14548	-104.422	-0.10285
-104.421	-0.23077	-104.418	-0.19742	-104.41	-0.14551	-104.406	-0.10283
-104.405	-0.23077	-104.401	-0.19743	-104.393	-0.14552	-104.39	-0.10282
-104.388	-0.23078	-104.384	-0.19744	-104.376	-0.14554	-104.373	-0.10281
-104.37	-0.2308	-104.367	-0.19745	-104.359	-0.14554	-104.356	-0.10279
-104.354	-0.2308	-104.352	-0.19746	-104.342	-0.14556	-104.34	-0.10279
-104.338	-0.2308	-104.336	-0.19748	-104.326	-0.14556	-104.322	-0.10279
-104.32	-0.23079	-104.318	-0.19749	-104.31	-0.14557	-104.306	-0.10279
-104.305	-0.23079	-104.302	-0.1975	-104.294	-0.14556	-104.289	-0.10279
-104.288	-0.23079	-104.285	-0.1975	-104.276	-0.14556	-104.274	-0.1028
-104.272	-0.23079	-104.269	-0.19751	-104.261	-0.14557	-104.256	-0.1028
-104.254	-0.2308	-104.252	-0.19752	-104.242	-0.14557	-104.24	-0.10281
-104.238	-0.23081	-104.236	-0.19754	-104.226	-0.14557	-104.223	-0.10282
-104.222	-0.23082	-104.218	-0.19756	-104.21	-0.14557	-104.206	-0.10283
-104.205	-0.23083	-104.202	-0.19758	-104.193	-0.14557	-104.19	-0.10285
-104.188	-0.23084	-104.186	-0.1976	-104.176	-0.14558	-104.173	-0.10286
-104.171	-0.23084	-104.169	-0.19762	-104.16	-0.14559	-104.157	-0.10286
-104.156	-0.23083	-104.152	-0.19762	-104.143	-0.14559	-104.139	-0.10286
-104.137	-0.23082	-104.136	-0.19763	-104.126	-0.1456	-104.123	-0.10286
-104.121	-0.23081	-104.119	-0.19763	-104.111	-0.1456	-104.107	-0.10286
-104.105	-0.23081	-104.102	-0.19763	-104.094	-0.14561	-104.089	-0.10286
-104.088	-0.23082	-104.086	-0.19763	-104.077	-0.14561	-104.074	-0.10286
-104.071	-0.23082	-104.069	-0.19763	-104.06	-0.14561	-104.056	-0.10286
-104.056	-0.23083	-104.051	-0.19763	-104.044	-0.14561	-104.04	-0.10286
-104.038	-0.23085	-104.035	-0.19764	-104.027	-0.14562	-104.023	-0.10286
-104.022	-0.23086	-104.018	-0.19765	-104.01	-0.14561	-104.007	-0.10286
-104.005	-0.23088	-104.003	-0.19766	-103.994	-0.14562	-103.99	-0.10285
-103.988	-0.23088	-103.986	-0.19767	-103.976	-0.14562	-103.973	-0.10284
-103.972	-0.23089	-103.969	-0.19769	-103.959	-0.14564	-103.956	-0.10283
-103.955	-0.23089	-103.953	-0.19771	-103.943	-0.14565	-103.941	-0.10281
-103.937	-0.23089	-103.936	-0.19773	-103.926	-0.14566	-103.924	-0.1028
-103.922	-0.2309	-103.919	-0.19776	-103.911	-0.14567	-103.906	-0.10279
-103.905	-0.23091	-103.903	-0.19778	-103.892	-0.14568	-103.89	-0.10278
-103.889	-0.23091	-103.886	-0.1978	-103.878	-0.14569	-103.872	-0.10278
-103.873	-0.23092	-103.869	-0.19781	-103.859	-0.1457	-103.857	-0.10278
-103.855	-0.23093	-103.852	-0.19782	-103.844	-0.14571	-103.84	-0.10278
-103.84	-0.23094	-103.836	-0.19782	-103.827	-0.14572	-103.823	-0.10279
-103.823	-0.23095	-103.819	-0.19781	-103.811	-0.14573	-103.806	-0.10279
-103.806	-0.23095	-103.802	-0.19781	-103.794	-0.14574	-103.79	-0.10281
-103.789	-0.23095	-103.786	-0.19782	-103.777	-0.14576	-103.773	-0.10283
-103.773	-0.23095	-103.77	-0.19783	-103.762	-0.14577	-103.757	-0.10286
-103.756	-0.23093	-103.753	-0.19784	-103.744	-0.14579	-103.74	-0.10289
-103.74	-0.23092	-103.736	-0.19785	-103.728	-0.1458	-103.723	-0.10292
-103.724	-0.23092	-103.72	-0.19786	-103.712	-0.14581	-103.708	-0.10294
-103.706	-0.23092	-103.703	-0.19786	-103.694	-0.14582	-103.69	-0.10296
-103.69	-0.23092	-103.686	-0.19786	-103.678	-0.14583	-103.675	-0.10297
-103.674	-0.23091	-103.67	-0.19787	-103.661	-0.14584	-103.658	-0.10298
-103.657	-0.23091	-103.653	-0.19787	-103.645	-0.14585	-103.641	-0.10298
-103.64	-0.23091	-103.636	-0.19789	-103.628	-0.14586	-103.625	-0.10297
-103.623	-0.23092	-103.62	-0.1979	-103.611	-0.14588	-103.609	-0.10295
-103.607	-0.23092	-103.603	-0.19791	-103.596	-0.14589	-103.59	-0.10294
-103.591	-0.23093	-103.586	-0.19793	-103.578	-0.14591	-103.575	-0.10292
-103.574	-0.23093	-103.57	-0.19795	-103.561	-0.14591	-103.558	-0.10291
-103.557	-0.23093	-103.554	-0.19797	-103.544	-0.14592	-103.541	-0.10289
-103.54	-0.23092	-103.537	-0.19797	-103.528	-0.14592	-103.524	-0.10288
-103.523	-0.23092	-103.52	-0.19798	-103.51	-0.14592	-103.508	-0.10287
-103.506	-0.23092	-103.503	-0.19798	-103.494	-0.14593	-103.491	-0.10285
-103.49	-0.2309	-103.487	-0.19797	-103.477	-0.14593	-103.475	-0.10283
-103.474	-0.2309	-103.47	-0.19797	-103.461	-0.14594	-103.457	-0.10282
-103.457	-0.2309	-103.453	-0.19797	-103.443	-0.14594	-103.442	-0.10282
-103.44	-0.2309	-103.437	-0.19797	-103.428	-0.14594	-103.424	-0.10282
-103.424	-0.2309	-103.42	-0.19797	-103.411	-0.14594	-103.407	-0.10283
-103.407	-0.23092	-103.404	-0.19797	-103.395	-0.14594	-103.391	-0.10284
-103.392	-0.23093	-103.389	-0.19798	-103.377	-0.14593	-103.374	-0.10286
-103.373	-0.23093	-103.37	-0.19799	-103.361	-0.14593	-103.358	-0.1029
-103.356	-0.23094	-103.353	-0.19801	-103.344	-0.14593	-103.342	-0.10292
-103.341	-0.23094	-103.338	-0.19802	-103.328	-0.14593	-103.325	-0.10294
-103.324	-0.23094	-103.32	-0.19803	-103.311	-0.14593	-103.307	-0.10295
-103.307	-0.23093	-103.304	-0.19804	-103.296	-0.14593	-103.291	-0.10297
-103.29	-0.23093	-103.288	-0.19805	-103.279	-0.14594	-103.275	-0.10298
-103.274	-0.23092	-103.27	-0.19807	-103.261	-0.14595	-103.258	-0.10297
-103.257	-0.23092	-103.254	-0.19808	-103.245	-0.14596	-103.242	-0.10297
-103.241	-0.2309	-103.237	-0.1981	-103.228	-0.14596	-103.225	-0.10295
-103.224	-0.23089	-103.221	-0.1981	-103.211	-0.14596	-103.208	-0.10294
-103.207	-0.23089	-103.204	-0.1981	-103.195	-0.14595	-103.191	-0.10294
-103.19	-0.23089	-103.188	-0.19811	-103.178	-0.14595	-103.175	-0.10294
-103.174	-0.23088	-103.171	-0.19811	-103.162	-0.14594	-103.159	-0.10294
-103.158	-0.23088	-103.155	-0.19811	-103.145	-0.14594	-103.141	-0.10293
-103.14	-0.23088	-103.138	-0.19811	-103.128	-0.14594	-103.124	-0.10294
-103.125	-0.23087	-103.121	-0.19812	-103.112	-0.14594	-103.108	-0.10294
-103.108	-0.23088	-103.104	-0.19812	-103.096	-0.14594	-103.091	-0.10293
-103.091	-0.23089	-103.087	-0.19813	-103.079	-0.14594	-103.075	-0.10293
-103.074	-0.2309	-103.071	-0.19813	-103.061	-0.14594	-103.057	-0.10292
-103.057	-0.23092	-103.055	-0.19814	-103.045	-0.14594	-103.041	-0.10291
-103.041	-0.23093	-103.039	-0.19814	-103.027	-0.14594	-103.025	-0.1029
-103.024	-0.23094	-103.021	-0.19813	-103.012	-0.14593	-103.007	-0.10289
-103.008	-0.23094	-103.005	-0.19812	-102.994	-0.14593	-102.991	-0.10288
-102.991	-0.23093	-102.987	-0.19812	-102.978	-0.14593	-102.974	-0.10287
-102.975	-0.23092	-102.971	-0.19811	-102.963	-0.14593	-102.957	-0.10286
-102.958	-0.23091	-102.955	-0.19811	-102.946	-0.14593	-102.941	-0.10286
-102.942	-0.2309	-102.938	-0.19812	-102.929	-0.14593	-102.924	-0.10286
-102.925	-0.2309	-102.921	-0.19813	-102.913	-0.14593	-102.909	-0.10287
-102.908	-0.2309	-102.905	-0.19814	-102.897	-0.14592	-102.891	-0.10288
-102.891	-0.2309	-102.888	-0.19815	-102.88	-0.14592	-102.874	-0.10289
-102.875	-0.2309	-102.872	-0.19816	-102.864	-0.14592	-102.858	-0.10289
-102.858	-0.23091	-102.854	-0.19818	-102.846	-0.14592	-102.841	-0.1029
-102.842	-0.23092	-102.838	-0.19819	-102.83	-0.14592	-102.825	-0.10291
-102.824	-0.23092	-102.822	-0.19819	-102.813	-0.14593	-102.809	-0.10292
-102.808	-0.23093	-102.806	-0.1982	-102.797	-0.14593	-102.791	-0.10293
-102.792	-0.23093	-102.788	-0.1982	-102.779	-0.14593	-102.776	-0.10295
-102.775	-0.23093	-102.77	-0.19821	-102.763	-0.14592	-102.757	-0.10296
-102.758	-0.23093	-102.755	-0.19821	-102.747	-0.14593	-102.741	-0.10298
-102.742	-0.23093	-102.738	-0.19822	-102.73	-0.14593	-102.725	-0.10299
-102.725	-0.23092	-102.721	-0.19823	-102.713	-0.14594	-102.707	-0.10299
-102.708	-0.23092	-102.705	-0.19824	-102.696	-0.14594	-102.691	-0.10298
-102.692	-0.23091	-102.688	-0.19825	-102.679	-0.14595	-102.674	-0.10298
-102.675	-0.23091	-102.673	-0.19827	-102.664	-0.14595	-102.658	-0.10296
-102.659	-0.23091	-102.655	-0.19827	-102.646	-0.14595	-102.641	-0.10295
-102.641	-0.23091	-102.638	-0.19828	-102.63	-0.14595	-102.624	-0.10292
-102.626	-0.23091	-102.621	-0.19828	-102.614	-0.14595	-102.608	-0.10291
-102.608	-0.23091	-102.605	-0.19828	-102.596	-0.14595	-102.592	-0.1029
-102.592	-0.2309	-102.588	-0.19828	-102.58	-0.14595	-102.574	-0.10289
-102.575	-0.23089	-102.571	-0.19829	-102.563	-0.14595	-102.559	-0.1029
-102.559	-0.23089	-102.556	-0.1983	-102.546	-0.14595	-102.542	-0.1029
-102.543	-0.23088	-102.538	-0.1983	-102.529	-0.14595	-102.525	-0.1029
-102.526	-0.23088	-102.521	-0.1983	-102.512	-0.14594	-102.509	-0.10291
-102.509	-0.23088	-102.505	-0.19831	-102.496	-0.14593	-102.492	-0.10292
-102.493	-0.23088	-102.489	-0.19831	-102.481	-0.14591	-102.476	-0.10294
-102.475	-0.2309	-102.471	-0.19831	-102.463	-0.14591	-102.459	-0.10295
-102.459	-0.23091	-102.454	-0.19831	-102.446	-0.1459	-102.441	-0.10298
-102.443	-0.23092	-102.438	-0.19831	-102.431	-0.1459	-102.425	-0.103
-102.427	-0.23093	-102.422	-0.19831	-102.414	-0.14589	-102.408	-0.10302
-102.41	-0.23093	-102.405	-0.19831	-102.398	-0.1459	-102.393	-0.10304
-102.392	-0.23093	-102.389	-0.19832	-102.38	-0.1459	-102.376	-0.10305
-102.375	-0.23092	-102.371	-0.19832	-102.363	-0.1459	-102.359	-0.10306
-102.359	-0.23092	-102.353	-0.19833	-102.346	-0.1459	-102.342	-0.10306
-102.343	-0.23092	-102.338	-0.19834	-102.33	-0.14591	-102.326	-0.10307
-102.325	-0.23091	-102.321	-0.19834	-102.313	-0.14591	-102.308	-0.10309
-102.309	-0.23091	-102.304	-0.19835	-102.297	-0.14591	-102.293	-0.1031
-102.292	-0.23091	-102.288	-0.19835	-102.279	-0.1459	-102.275	-0.10311
-102.276	-0.23091	-102.272	-0.19836	-102.264	-0.14589	-102.259	-0.10313
-102.259	-0.23092	-102.255	-0.19836	-102.247	-0.14589	-102.242	-0.10314
-102.243	-0.23093	-102.238	-0.19835	-102.229	-0.14588	-102.226	-0.10315
-102.226	-0.23094	-102.222	-0.19835	-102.213	-0.14588	-102.21	-0.10314
-102.21	-0.23094	-102.206	-0.19834	-102.198	-0.14588	-102.192	-0.10314
-102.193	-0.23095	-102.189	-0.19833	-102.18	-0.14587	-102.175	-0.10313
-102.176	-0.23095	-102.173	-0.19833	-102.164	-0.14587	-102.158	-0.10313
-102.159	-0.23095	-102.154	-0.19832	-102.147	-0.14588	-102.142	-0.10312
-102.142	-0.23096	-102.139	-0.19832	-102.131	-0.14588	-102.125	-0.10311
-102.125	-0.23095	-102.123	-0.19833	-102.113	-0.14589	-102.109	-0.10311
-102.109	-0.23095	-102.106	-0.19833	-102.097	-0.14589	-102.094	-0.10311
-102.092	-0.23094	-102.089	-0.19834	-102.081	-0.14589	-102.077	-0.10311
-102.075	-0.23094	-102.072	-0.19835	-102.063	-0.14589	-102.059	-0.10311
-102.06	-0.23094	-102.056	-0.19836	-102.047	-0.14589	-102.043	-0.1031
-102.043	-0.23094	-102.039	-0.19837	-102.03	-0.14589	-102.025	-0.10309
-102.026	-0.23093	-102.022	-0.19838	-102.014	-0.14588	-102.009	-0.10308
-102.008	-0.23093	-102.004	-0.1984	-101.996	-0.14588	-101.993	-0.10308
-101.993	-0.23092	-101.989	-0.19841	-101.98	-0.14587	-101.974	-0.10308
-101.976	-0.23093	-101.972	-0.19843	-101.964	-0.14587	-101.96	-0.10309
-101.959	-0.23093	-101.955	-0.19844	-101.946	-0.14586	-101.941	-0.10311
-101.943	-0.23093	-101.94	-0.19845	-101.931	-0.14586	-101.925	-0.10313
-101.927	-0.23093	-101.922	-0.19845	-101.913	-0.14586	-101.909	-0.10315
-101.909	-0.23093	-101.906	-0.19844	-101.897	-0.14587	-101.894	-0.10317
-101.894	-0.23092	-101.889	-0.19843	-101.881	-0.14588	-101.876	-0.10318
-101.875	-0.23092	-101.871	-0.19841	-101.862	-0.14589	-101.859	-0.10318
-101.858	-0.23092	-101.854	-0.19839	-101.846	-0.14589	-101.842	-0.10317
-101.843	-0.23093	-101.837	-0.19838	-101.83	-0.1459	-101.825	-0.10315
-101.826	-0.23094	-101.822	-0.19836	-101.813	-0.14591	-101.808	-0.10314
-101.808	-0.23096	-101.804	-0.19835	-101.796	-0.14592	-101.792	-0.10312
-101.793	-0.23098	-101.787	-0.19836	-101.779	-0.14593	-101.775	-0.1031
-101.775	-0.23099	-101.771	-0.19837	-101.764	-0.14593	-101.758	-0.10309
-101.759	-0.231	-101.754	-0.19838	-101.746	-0.14593	-101.742	-0.10309
-101.743	-0.231	-101.737	-0.1984	-101.73	-0.14592	-101.726	-0.1031
-101.725	-0.231	-101.721	-0.19842	-101.712	-0.14593	-101.708	-0.10312
-101.709	-0.23099	-101.704	-0.19844	-101.697	-0.14593	-101.693	-0.10314
-101.692	-0.23098	-101.688	-0.19846	-101.68	-0.14594	-101.675	-0.10317
-101.675	-0.23098	-101.672	-0.19848	-101.663	-0.14594	-101.66	-0.1032
-101.659	-0.23099	-101.655	-0.19849	-101.646	-0.14593	-101.643	-0.10323
-101.642	-0.23099	-101.639	-0.19849	-101.63	-0.14593	-101.626	-0.10324
-101.625	-0.23101	-101.622	-0.19849	-101.613	-0.14594	-101.61	-0.10325
-101.608	-0.23102	-101.605	-0.1985	-101.596	-0.14595	-101.593	-0.10325
-101.593	-0.23104	-101.589	-0.1985	-101.58	-0.14596	-101.575	-0.10324
-101.575	-0.23105	-101.571	-0.1985	-101.563	-0.14596	-101.559	-0.10323
-101.558	-0.23107	-101.555	-0.1985	-101.547	-0.14597	-101.542	-0.10321
-101.542	-0.23108	-101.538	-0.1985	-101.53	-0.14598	-101.526	-0.1032
-101.526	-0.23109	-101.522	-0.19851	-101.513	-0.14599	-101.51	-0.1032
-101.509	-0.2311	-101.504	-0.19851	-101.497	-0.146	-101.492	-0.1032
-101.493	-0.23112	-101.488	-0.19852	-101.479	-0.14601	-101.476	-0.1032
-101.478	-0.23114	-101.473	-0.19853	-101.463	-0.14602	-101.459	-0.10321
-101.46	-0.23115	-101.456	-0.19855	-101.447	-0.14603	-101.443	-0.10321
-101.444	-0.23116	-101.438	-0.19858	-101.431	-0.14605	-101.426	-0.10321
-101.427	-0.23117	-101.422	-0.1986	-101.413	-0.14606	-101.408	-0.10321
-101.41	-0.23118	-101.405	-0.19862	-101.397	-0.14606	-101.394	-0.10323
-101.393	-0.23117	-101.389	-0.19863	-101.381	-0.14607	-101.377	-0.10324
-101.377	-0.23117	-101.372	-0.19864	-101.364	-0.14606	-101.36	-0.10325
-101.359	-0.23117	-101.355	-0.19866	-101.348	-0.14605	-101.343	-0.10326
-101.343	-0.23116	-101.338	-0.19866	-101.33	-0.14605	-101.326	-0.10329
-101.326	-0.23115	-101.322	-0.19865	-101.313	-0.14604	-101.309	-0.1033
-101.31	-0.23116	-101.306	-0.19865	-101.296	-0.14604	-101.293	-0.1033
-101.292	-0.23118	-101.289	-0.19865	-101.282	-0.14604	-101.276	-0.1033
-101.276	-0.2312	-101.272	-0.19866	-101.263	-0.14605	-101.261	-0.1033
-101.26	-0.23122	-101.255	-0.19867	-101.248	-0.14607	-101.244	-0.10329
-101.242	-0.23124	-101.238	-0.19868	-101.231	-0.14608	-101.226	-0.10329
-101.226	-0.23126	-101.222	-0.19869	-101.215	-0.14609	-101.21	-0.10329
-101.21	-0.23126	-101.206	-0.19869	-101.197	-0.1461	-101.194	-0.10328
-101.192	-0.23126	-101.187	-0.1987	-101.183	-0.14611	-101.177	-0.10329
-101.177	-0.23126	-101.173	-0.19871	-101.165	-0.14613	-101.16	-0.10329
-101.162	-0.23126	-101.157	-0.19871	-101.148	-0.14615	-101.144	-0.10331
-101.142	-0.23127	-101.14	-0.19871	-101.131	-0.14616	-101.127	-0.10331
-101.127	-0.23128	-101.123	-0.1987	-101.114	-0.14618	-101.111	-0.10332
-101.11	-0.2313	-101.107	-0.1987	-101.097	-0.1462	-101.094	-0.10333
-101.093	-0.23132	-101.089	-0.19869	-101.081	-0.14622	-101.077	-0.10334
-101.077	-0.23134	-101.072	-0.19869	-101.066	-0.14624	-101.06	-0.10335
-101.061	-0.23137	-101.056	-0.19868	-101.048	-0.14626	-101.044	-0.10336
-101.045	-0.2314	-101.039	-0.19868	-101.032	-0.14629	-101.027	-0.10337
-101.028	-0.23142	-101.023	-0.19869	-101.015	-0.14631	-101.011	-0.10338
-101.011	-0.23143	-101.006	-0.1987	-100.999	-0.14632	-100.994	-0.10339
-100.994	-0.23144	-100.989	-0.19871	-100.982	-0.14634	-100.976	-0.10339
-100.977	-0.23144	-100.972	-0.19872	-100.965	-0.14635	-100.96	-0.10339
-100.962	-0.23144	-100.956	-0.19872	-100.947	-0.14636	-100.944	-0.10339
-100.945	-0.23144	-100.939	-0.19873	-100.931	-0.14637	-100.927	-0.10338
-100.928	-0.23145	-100.923	-0.19874	-100.916	-0.14639	-100.911	-0.10338
-100.911	-0.23146	-100.905	-0.19874	-100.899	-0.1464	-100.894	-0.10337
-100.895	-0.23148	-100.889	-0.19874	-100.881	-0.14641	-100.877	-0.10336
-100.877	-0.2315	-100.873	-0.19874	-100.865	-0.14643	-100.861	-0.10335
-100.861	-0.23151	-100.857	-0.19875	-100.848	-0.14645	-100.844	-0.10335
-100.845	-0.23153	-100.841	-0.19876	-100.832	-0.14647	-100.827	-0.10336
-100.827	-0.23154	-100.823	-0.19878	-100.815	-0.14649	-100.811	-0.10337
-100.811	-0.23155	-100.806	-0.19879	-100.797	-0.1465	-100.793	-0.10338
-100.794	-0.23155	-100.79	-0.1988	-100.782	-0.14652	-100.777	-0.10338
-100.778	-0.23156	-100.774	-0.1988	-100.767	-0.14654	-100.761	-0.10339
-100.762	-0.23157	-100.758	-0.1988	-100.75	-0.14655	-100.744	-0.10339
-100.744	-0.23157	-100.741	-0.1988	-100.733	-0.14657	-100.727	-0.10339
-100.728	-0.23157	-100.723	-0.19881	-100.716	-0.14659	-100.711	-0.10338
-100.711	-0.23157	-100.708	-0.19881	-100.7	-0.1466	-100.695	-0.10338
-100.696	-0.23157	-100.691	-0.19881	-100.683	-0.1466	-100.678	-0.10337
-100.677	-0.23158	-100.673	-0.19882	-100.666	-0.14661	-100.661	-0.10335
-100.661	-0.23158	-100.658	-0.19882	-100.649	-0.14662	-100.644	-0.10335
-100.644	-0.23158	-100.64	-0.19883	-100.632	-0.14664	-100.627	-0.10333
-100.628	-0.23158	-100.623	-0.19883	-100.615	-0.14665	-100.61	-0.10331
-100.612	-0.23158	-100.607	-0.19883	-100.6	-0.14667	-100.595	-0.1033
-100.595	-0.23159	-100.59	-0.19883	-100.582	-0.14669	-100.578	-0.10328
-100.578	-0.23159	-100.573	-0.19883	-100.566	-0.14671	-100.561	-0.10327
-100.56	-0.23159	-100.557	-0.19884	-100.55	-0.14673	-100.545	-0.10325
-100.544	-0.23159	-100.539	-0.19885	-100.534	-0.14673	-100.528	-0.10322
-100.528	-0.2316	-100.524	-0.19886	-100.516	-0.14674	-100.513	-0.10319
-100.512	-0.2316	-100.507	-0.19887	-100.5	-0.14673	-100.494	-0.10318
-100.495	-0.23161	-100.492	-0.19889	-100.483	-0.14673	-100.478	-0.10318
-100.478	-0.23162	-100.473	-0.1989	-100.466	-0.14672	-100.461	-0.10318
-100.461	-0.23162	-100.458	-0.19891	-100.449	-0.14671	-100.446	-0.10318
-100.443	-0.23162	-100.441	-0.19892	-100.432	-0.1467	-100.428	-0.10318
-100.427	-0.23162	-100.425	-0.19893	-100.417	-0.1467	-100.412	-0.10317
-100.411	-0.23163	-100.407	-0.19893	-100.399	-0.14669	-100.395	-0.10317
-100.396	-0.23163	-100.39	-0.19893	-100.384	-0.14668	-100.378	-0.10316
-100.377	-0.23163	-100.374	-0.19893	-100.366	-0.14668	-100.361	-0.10317
-100.362	-0.23164	-100.357	-0.19893	-100.349	-0.14667	-100.343	-0.10316
-100.346	-0.23165	-100.341	-0.19893	-100.333	-0.14667	-100.326	-0.10315
-100.328	-0.23165	-100.324	-0.19893	-100.317	-0.14667	-100.312	-0.10314
-100.311	-0.23166	-100.307	-0.19894	-100.3	-0.14667	-100.294	-0.10314
-100.295	-0.23167	-100.29	-0.19895	-100.282	-0.14667	-100.277	-0.10315
-100.278	-0.23167	-100.275	-0.19896	-100.265	-0.14667	-100.261	-0.10316
-100.261	-0.23166	-100.258	-0.19896	-100.25	-0.14667	-100.244	-0.10317
-100.245	-0.23166	-100.24	-0.19897	-100.233	-0.14668	-100.228	-0.10318
-100.228	-0.23167	-100.225	-0.19897	-100.216	-0.14667	-100.212	-0.10318
-100.212	-0.23168	-100.207	-0.19898	-100.199	-0.14666	-100.196	-0.10318
-100.195	-0.23168	-100.192	-0.19898	-100.182	-0.14666	-100.178	-0.10319
-100.177	-0.23169	-100.174	-0.19899	-100.165	-0.14665	-100.161	-0.10319
-100.162	-0.2317	-100.157	-0.19899	-100.151	-0.14665	-100.145	-0.10318
-100.146	-0.23171	-100.14	-0.19899	-100.133	-0.14665	-100.13	-0.10318
-100.128	-0.23173	-100.124	-0.199	-100.116	-0.14666	-100.111	-0.10318
-100.113	-0.23174	-100.108	-0.199	-100.099	-0.14667	-100.095	-0.10317
-100.096	-0.23174	-100.092	-0.199	-100.081	-0.14668	-100.077	-0.10317
-100.078	-0.23173	-100.075	-0.19901	-100.067	-0.14669	-100.062	-0.10316
-100.062	-0.23171	-100.058	-0.199	-100.05	-0.1467	-100.045	-0.10316
-100.044	-0.23169	-100.04	-0.199	-100.034	-0.14671	-100.028	-0.10315
-100.029	-0.23168	-100.025	-0.199	-100.016	-0.14672	-100.012	-0.10314
-100.012	-0.23166	-100.008	-0.199	-100	-0.14672	-99.995	-0.10314
-99.996	-0.23166	-99.991	-0.199	-99.983	-0.14672	-99.978	-0.10314
-99.978	-0.23166	-99.973	-0.19901	-99.966	-0.14672	-99.962	-0.10313
-99.961	-0.23166	-99.957	-0.19902	-99.95	-0.14673	-99.945	-0.10313
-99.945	-0.23167	-99.942	-0.19903	-99.932	-0.14674	-99.929	-0.10313
-99.928	-0.23168	-99.924	-0.19904	-99.916	-0.14674	-99.912	-0.10313
-99.911	-0.23169	-99.908	-0.19905	-99.899	-0.14675	-99.895	-0.10313
-99.896	-0.2317	-99.892	-0.19905	-99.882	-0.14676	-99.878	-0.10315
-99.879	-0.2317	-99.874	-0.19906	-99.866	-0.14676	-99.863	-0.10316
-99.862	-0.2317	-99.858	-0.19906	-99.85	-0.14677	-99.846	-0.10317
-99.845	-0.23171	-99.842	-0.19907	-99.833	-0.14677	-99.829	-0.10318
-99.829	-0.23172	-99.824	-0.19907	-99.817	-0.14676	-99.812	-0.1032
-99.812	-0.23173	-99.808	-0.19907	-99.8	-0.14676	-99.796	-0.10321
-99.795	-0.23173	-99.791	-0.19906	-99.783	-0.14676	-99.779	-0.10323
-99.779	-0.23174	-99.775	-0.19907	-99.767	-0.14676	-99.762	-0.10324
-99.763	-0.23175	-99.758	-0.19908	-99.75	-0.14677	-99.745	-0.10325
-99.747	-0.23176	-99.742	-0.1991	-99.734	-0.14678	-99.729	-0.10326
-99.729	-0.23177	-99.725	-0.19912	-99.716	-0.14678	-99.712	-0.10327
-99.713	-0.23178	-99.708	-0.19914	-99.699	-0.14678	-99.696	-0.10327
-99.696	-0.23178	-99.691	-0.19915	-99.684	-0.14678	-99.678	-0.10327
-99.678	-0.23178	-99.675	-0.19916	-99.667	-0.14678	-99.663	-0.10327
-99.662	-0.23179	-99.66	-0.19915	-99.649	-0.14677	-99.646	-0.10326
-99.645	-0.23179	-99.642	-0.19915	-99.633	-0.14677	-99.629	-0.10325
-99.629	-0.23179	-99.625	-0.19916	-99.617	-0.14677	-99.612	-0.10326
-99.612	-0.2318	-99.61	-0.19916	-99.599	-0.14677	-99.596	-0.10327
-99.596	-0.2318	-99.592	-0.19917	-99.583	-0.14677	-99.579	-0.10327
-99.579	-0.2318	-99.575	-0.19918	-99.568	-0.14678	-99.562	-0.10328
-99.563	-0.2318	-99.559	-0.19918	-99.551	-0.14679	-99.546	-0.10328
-99.546	-0.23179	-99.542	-0.19919	-99.534	-0.14679	-99.529	-0.10327
-99.529	-0.23179	-99.524	-0.19921	-99.517	-0.1468	-99.512	-0.10326
-99.513	-0.23178	-99.508	-0.19922	-99.5	-0.1468	-99.495	-0.10325
-99.497	-0.23178	-99.491	-0.19924	-99.485	-0.1468	-99.478	-0.10324
-99.479	-0.23178	-99.475	-0.19925	-99.467	-0.14681	-99.463	-0.10322
-99.462	-0.23178	-99.458	-0.19926	-99.451	-0.14682	-99.446	-0.10322
-99.447	-0.23178	-99.443	-0.19928	-99.433	-0.14683	-99.428	-0.10321
-99.429	-0.23179	-99.426	-0.19929	-99.417	-0.14685	-99.414	-0.10322
-99.414	-0.2318	-99.408	-0.1993	-99.402	-0.14686	-99.396	-0.10323
-99.396	-0.23181	-99.391	-0.1993	-99.385	-0.14687	-99.38	-0.10323
-99.38	-0.23182	-99.374	-0.19931	-99.368	-0.14688	-99.363	-0.10324
-99.362	-0.23183	-99.357	-0.19931	-99.35	-0.1469	-99.347	-0.10326
-99.347	-0.23184	-99.341	-0.19931	-99.334	-0.14691	-99.33	-0.10327
-99.329	-0.23185	-99.325	-0.19931	-99.317	-0.14692	-99.313	-0.10328
-99.313	-0.23185	-99.308	-0.19932	-99.3	-0.14693	-99.296	-0.10328
-99.296	-0.23184	-99.291	-0.19932	-99.284	-0.14694	-99.28	-0.10329
-99.281	-0.23183	-99.274	-0.19932	-99.268	-0.14695	-99.263	-0.10329
-99.263	-0.23182	-99.257	-0.19933	-99.251	-0.14695	-99.246	-0.1033
-99.246	-0.2318	-99.242	-0.19933	-99.234	-0.14696	-99.229	-0.10329
-99.23	-0.23179	-99.225	-0.19933	-99.217	-0.14696	-99.214	-0.10329
-99.212	-0.23178	-99.208	-0.19933	-99.201	-0.14696	-99.197	-0.10328
-99.196	-0.23178	-99.192	-0.19933	-99.184	-0.14697	-99.18	-0.10327
-99.179	-0.23178	-99.175	-0.19934	-99.166	-0.14697	-99.163	-0.10327
-99.162	-0.23179	-99.158	-0.19935	-99.15	-0.14698	-99.147	-0.10327
-99.146	-0.2318	-99.141	-0.19935	-99.134	-0.14698	-99.131	-0.10327
-99.13	-0.23182	-99.126	-0.19936	-99.117	-0.14699	-99.113	-0.10327
-99.112	-0.23183	-99.109	-0.19937	-99.101	-0.14699	-99.097	-0.10328
-99.096	-0.23184	-99.091	-0.19937	-99.084	-0.14699	-99.079	-0.1033
-99.08	-0.23186	-99.074	-0.19937	-99.068	-0.147	-99.063	-0.10331
-99.064	-0.23186	-99.057	-0.19938	-99.05	-0.14701	-99.048	-0.10333
-99.047	-0.23186	-99.041	-0.19938	-99.033	-0.14702	-99.03	-0.10336
-99.03	-0.23186	-99.025	-0.1994	-99.016	-0.14703	-99.012	-0.10337
-99.012	-0.23186	-99.009	-0.19941	-99	-0.14705	-98.996	-0.1034
-98.996	-0.23186	-98.992	-0.19943	-98.985	-0.14707	-98.98	-0.10343
-98.98	-0.23187	-98.976	-0.19945	-98.967	-0.14708	-98.963	-0.10346
-98.964	-0.23188	-98.958	-0.19946	-98.951	-0.14709	-98.947	-0.10349
-98.947	-0.23189	-98.942	-0.19947	-98.934	-0.14709	-98.93	-0.1035
-98.93	-0.23189	-98.925	-0.19949	-98.918	-0.14708	-98.914	-0.10351
-98.914	-0.23189	-98.909	-0.19949	-98.9	-0.14708	-98.897	-0.10351
-98.897	-0.2319	-98.891	-0.19949	-98.883	-0.14708	-98.879	-0.10351
-98.88	-0.2319	-98.875	-0.1995	-98.867	-0.14709	-98.864	-0.1035
-98.862	-0.2319	-98.859	-0.1995	-98.851	-0.1471	-98.846	-0.10349
-98.846	-0.23191	-98.841	-0.1995	-98.834	-0.14712	-98.83	-0.10349
-98.83	-0.23192	-98.824	-0.1995	-98.817	-0.14714	-98.814	-0.10348
-98.812	-0.23193	-98.808	-0.1995	-98.801	-0.14716	-98.796	-0.10348
-98.798	-0.23194	-98.791	-0.1995	-98.784	-0.14718	-98.78	-0.10348
-98.781	-0.23195	-98.775	-0.19951	-98.767	-0.1472	-98.764	-0.10349
-98.763	-0.23196	-98.759	-0.19951	-98.751	-0.14721	-98.746	-0.10349
-98.747	-0.23197	-98.743	-0.19952	-98.735	-0.14722	-98.73	-0.1035
-98.73	-0.23198	-98.727	-0.19954	-98.718	-0.14722	-98.713	-0.1035
-98.714	-0.23199	-98.709	-0.19955	-98.702	-0.14722	-98.698	-0.10351
-98.697	-0.23199	-98.693	-0.19955	-98.685	-0.14722	-98.68	-0.10351
-98.68	-0.232	-98.676	-0.19955	-98.668	-0.14723	-98.664	-0.10352
-98.664	-0.23199	-98.659	-0.19956	-98.651	-0.14725	-98.647	-0.10353
-98.647	-0.23199	-98.643	-0.19956	-98.634	-0.14727	-98.631	-0.10353
-98.631	-0.232	-98.625	-0.19957	-98.618	-0.14729	-98.615	-0.10353
-98.615	-0.23201	-98.609	-0.19958	-98.602	-0.14731	-98.598	-0.10353
-98.597	-0.23202	-98.591	-0.19959	-98.584	-0.14733	-98.582	-0.10354
-98.581	-0.23203	-98.576	-0.19961	-98.567	-0.14735	-98.564	-0.10354
-98.565	-0.23204	-98.56	-0.19962	-98.551	-0.14737	-98.549	-0.10355
-98.547	-0.23205	-98.543	-0.19964	-98.534	-0.14738	-98.531	-0.10355
-98.531	-0.23206	-98.528	-0.19965	-98.517	-0.1474	-98.515	-0.10355
-98.514	-0.23207	-98.509	-0.19966	-98.501	-0.1474	-98.497	-0.10354
-98.497	-0.23207	-98.493	-0.19967	-98.485	-0.14741	-98.482	-0.10353
-98.481	-0.23207	-98.475	-0.19967	-98.469	-0.14742	-98.464	-0.10352
-98.464	-0.23207	-98.459	-0.19968	-98.453	-0.14742	-98.449	-0.10352
-98.447	-0.23208	-98.443	-0.19969	-98.435	-0.14743	-98.431	-0.10351
-98.431	-0.23209	-98.426	-0.19969	-98.418	-0.14743	-98.414	-0.1035
-98.414	-0.23211	-98.409	-0.19969	-98.402	-0.14743	-98.398	-0.1035
-98.399	-0.23212	-98.393	-0.19969	-98.384	-0.14742	-98.38	-0.1035
-98.381	-0.23213	-98.375	-0.19968	-98.368	-0.14742	-98.365	-0.1035
-98.365	-0.23215	-98.36	-0.19967	-98.352	-0.14741	-98.348	-0.10351
-98.349	-0.23216	-98.343	-0.19967	-98.335	-0.14742	-98.331	-0.10351
-98.331	-0.23216	-98.327	-0.19966	-98.318	-0.14743	-98.315	-0.1035
-98.314	-0.23216	-98.309	-0.19966	-98.302	-0.14744	-98.297	-0.1035
-98.298	-0.23214	-98.294	-0.19967	-98.284	-0.14746	-98.28	-0.1035
-98.28	-0.23213	-98.277	-0.19968	-98.269	-0.14747	-98.264	-0.10349
-98.264	-0.23212	-98.26	-0.1997	-98.251	-0.14749	-98.247	-0.1035
-98.247	-0.23211	-98.244	-0.19972	-98.235	-0.1475	-98.231	-0.1035
-98.231	-0.23211	-98.227	-0.19975	-98.219	-0.14751	-98.213	-0.10351
-98.215	-0.23211	-98.21	-0.19977	-98.201	-0.14752	-98.197	-0.10353
-98.198	-0.23212	-98.193	-0.19979	-98.185	-0.14752	-98.181	-0.10354
-98.181	-0.23213	-98.176	-0.19981	-98.168	-0.14753	-98.164	-0.10356
-98.165	-0.23214	-98.159	-0.19981	-98.152	-0.14755	-98.148	-0.10359
-98.149	-0.23214	-98.144	-0.19981	-98.135	-0.14756	-98.132	-0.10361
-98.131	-0.23213	-98.126	-0.19982	-98.118	-0.14757	-98.114	-0.10362
-98.115	-0.23212	-98.11	-0.19984	-98.101	-0.14758	-98.097	-0.10362
-98.098	-0.23211	-98.094	-0.19986	-98.085	-0.1476	-98.081	-0.10363
-98.081	-0.2321	-98.076	-0.19989	-98.068	-0.14761	-98.065	-0.10363
-98.065	-0.23209	-98.06	-0.19991	-98.051	-0.14761	-98.049	-0.10363
-98.049	-0.23208	-98.043	-0.19992	-98.035	-0.14762	-98.031	-0.10362
-98.031	-0.23209	-98.027	-0.19994	-98.019	-0.14762	-98.014	-0.1036
-98.015	-0.23209	-98.009	-0.19995	-98.002	-0.14763	-97.998	-0.10359
-97.999	-0.23208	-97.993	-0.19997	-97.985	-0.14763	-97.981	-0.10356
-97.982	-0.23208	-97.978	-0.19997	-97.968	-0.14764	-97.964	-0.10355
-97.965	-0.23209	-97.961	-0.19997	-97.951	-0.14765	-97.948	-0.10354
-97.948	-0.2321	-97.944	-0.19996	-97.935	-0.14766	-97.932	-0.10354
[truncated: 8,795 more rows]

## Sheet: Fig. 2e
-6.12813	1.42074	13.3733	-7.52252	1.37857	10.1448	-8.66366	2.97464	5.98461	-9	21.6068	67.4369
-6.11712	1.45973	13.7545	-7.51051	1.42767	10.409	-8.65165	3.09369	6.23253	-8.98799	22.274	69.0954
-6.10611	1.49988	14.1461	-7.4985	1.4784	10.6795	-8.63964	3.21712	6.48968	-8.97598	22.9601	70.7904
-6.0951	1.54123	14.5483	-7.48649	1.53079	10.9565	-8.62763	3.34509	6.75634	-8.96396	23.6658	72.5227
-6.08408	1.58381	14.9613	-7.47447	1.5849	11.24	-8.61562	3.47773	7.03284	-8.95195	24.3914	74.293
-6.07307	1.62765	15.3855	-7.46246	1.64079	11.5302	-8.6036	3.61521	7.31949	-8.93994	25.1375	76.102
-6.06206	1.67281	15.8211	-7.45045	1.69851	11.8272	-8.59159	3.75769	7.61661	-8.92793	25.9047	77.9504
-6.05105	1.71932	16.2684	-7.43844	1.7581	12.1312	-8.57958	3.90532	7.92454	-8.91592	26.6933	79.8391
-6.04004	1.76722	16.7278	-7.42643	1.81963	12.4424	-8.56757	4.05828	8.24362	-8.9039	27.5041	81.7686
-6.02903	1.81655	17.1993	-7.41441	1.88316	12.7608	-8.55556	4.21675	8.57421	-8.89189	28.3375	83.74
-6.01802	1.86736	17.6835	-7.4024	1.94874	13.0866	-8.54354	4.38089	8.91666	-8.87988	29.1942	85.7538
-6.00701	1.9197	18.1806	-7.39039	2.01644	13.4201	-8.53153	4.5509	9.27134	-8.86787	30.0747	87.8109
-5.996	1.9736	18.6908	-7.37838	2.08631	13.7613	-8.51952	4.72697	9.63863	-8.85586	30.9796	89.9122
-5.98498	2.02913	19.2146	-7.36637	2.15842	14.1103	-8.50751	4.90928	10.0189	-8.84384	31.9096	92.0584
-5.97397	2.08633	19.7522	-7.35435	2.23284	14.4675	-8.4955	5.09804	10.4126	-8.83183	32.8652	94.2504
-5.96296	2.14526	20.304	-7.34234	2.30964	14.8329	-8.48348	5.29346	10.8201	-8.81982	33.8471	96.489
-5.95195	2.20595	20.8703	-7.33033	2.38887	15.2067	-8.47147	5.49574	11.2419	-8.80781	34.856	98.775
-5.94094	2.26848	21.4514	-7.31832	2.47062	15.589	-8.45946	5.70511	11.6783	-8.7958	35.8925	101.109
-5.92993	2.3329	22.0477	-7.30631	2.55496	15.9801	-8.44745	5.92178	12.1298	-8.78378	36.9573	103.493
-5.91892	2.39927	22.6596	-7.29429	2.64196	16.3802	-8.43544	6.14599	12.5969	-8.77177	38.0512	105.927
-5.90791	2.46764	23.2874	-7.28228	2.73169	16.7893	-8.42342	6.37798	13.08	-8.75976	39.1747	108.412
-5.8969	2.53808	23.9315	-7.27027	2.82425	17.2078	-8.41141	6.61798	13.5796	-8.74775	40.3287	110.949
-5.88589	2.61065	24.5922	-7.25826	2.9197	17.6357	-8.3994	6.86624	14.0962	-8.73574	41.514	113.538
-5.87487	2.68542	25.2701	-7.24625	3.01812	18.0733	-8.38739	7.12303	14.6303	-8.72372	42.7311	116.182
-5.86386	2.76246	25.9653	-7.23423	3.11962	18.5208	-8.37538	7.3886	15.1823	-8.71171	43.9811	118.88
-5.85285	2.84183	26.6784	-7.22222	3.22426	18.9784	-8.36336	7.66323	15.7529	-8.6997	45.2645	121.635
-5.84184	2.92361	27.4098	-7.21021	3.33215	19.4462	-8.35135	7.94719	16.3425	-8.68769	46.5823	124.446
-5.83083	3.00788	28.1598	-7.1982	3.44336	19.9245	-8.33934	8.24076	16.9517	-8.67568	47.9353	127.315
-5.81982	3.09471	28.9289	-7.18619	3.55801	20.4135	-8.32733	8.54424	17.581	-8.66366	49.3243	130.243
-5.80881	3.18418	29.7176	-7.17417	3.67617	20.9134	-8.31532	8.85793	18.2311	-8.65165	50.7502	133.23
-5.7978	3.27637	30.5262	-7.16216	3.79795	21.4244	-8.3033	9.18214	18.9025	-8.63964	52.2139	136.279
-5.78679	3.37136	31.3552	-7.15015	3.92346	21.9467	-8.29129	9.51718	19.5958	-8.62763	53.7162	139.39
-5.77578	3.46925	32.205	-7.13814	4.05278	22.4806	-8.27928	9.86338	20.3116	-8.61562	55.2582	142.563
-5.76476	3.57012	33.0762	-7.12613	4.18604	23.0262	-8.26727	10.2211	21.0505	-8.6036	56.8406	145.801
-5.75375	3.67406	33.9692	-7.11411	4.32334	23.5839	-8.25526	10.5906	21.8133	-8.59159	58.4646	149.105
-5.74274	3.78117	34.8844	-7.1021	4.46478	24.1539	-8.24324	10.9723	22.6005	-8.57958	60.131	152.474
-5.73173	3.89155	35.8224	-7.09009	4.61049	24.7363	-8.23123	11.3666	23.4128	-8.56757	61.8409	155.912
-5.72072	4.00529	36.7837	-7.07808	4.76058	25.3314	-8.21922	11.7737	24.2509	-8.55556	63.5953	159.418
-5.70971	4.12251	37.7687	-7.06607	4.91516	25.9396	-8.20721	12.1942	25.1154	-8.54354	65.3953	162.994
-5.6987	4.2433	38.7779	-7.05405	5.07437	26.5609	-8.1952	12.6283	26.0072	-8.53153	67.2418	166.641
-5.68769	4.36777	39.812	-7.04204	5.23833	27.1958	-8.18318	13.0765	26.9269	-8.51952	69.136	170.361
-5.67668	4.49605	40.8713	-7.03003	5.40716	27.8443	-8.17117	13.5391	27.8753	-8.50751	71.079	174.154
-5.66567	4.62824	41.9566	-7.01802	5.581	28.5069	-8.15916	14.0167	28.8531	-8.4955	73.0719	178.022
-5.65465	4.76447	43.0682	-7.00601	5.75998	29.1838	-8.14715	14.5096	29.8612	-8.48348	75.1158	181.966
-5.64364	4.90486	44.2067	-6.99399	5.94424	29.8752	-8.13514	15.0183	30.9002	-8.47147	77.212	185.988
-5.63263	5.04954	45.3728	-6.98198	6.13391	30.5814	-8.12312	15.5432	31.971	-8.45946	79.3616	190.088
-5.62162	5.19863	46.567	-6.96997	6.32916	31.3028	-8.11111	16.0847	33.0745	-8.44745	81.5659	194.268
-5.61061	5.35229	47.7898	-6.95796	6.53011	32.0395	-8.0991	16.6434	34.2114	-8.43544	83.8261	198.53
-5.5996	5.51063	49.0419	-6.94595	6.73693	32.7919	-8.08709	17.2198	35.3827	-8.42342	86.1435	202.874
-5.58859	5.67381	50.3238	-6.93393	6.94976	33.5603	-8.07508	17.8142	36.5892	-8.41141	88.5193	207.302
-5.57758	5.84198	51.6362	-6.92192	7.16878	34.3449	-8.06306	18.4273	37.8317	-8.3994	90.9549	211.816
-5.56657	6.01528	52.9798	-6.90991	7.39413	35.1461	-8.05105	19.0596	39.1113	-8.38739	93.4517	216.416
-5.55556	6.19388	54.355	-6.8979	7.62598	35.9642	-8.03904	19.7115	40.4288	-8.37538	96.0109	221.105
-5.54454	6.37793	55.7625	-6.88589	7.86451	36.7995	-8.02703	20.3837	41.7852	-8.36336	98.6341	225.884
-5.53353	6.56759	57.2031	-6.87387	8.10989	37.6524	-8.01502	21.0766	43.1815	-8.35135	101.323	230.753
-5.52252	6.76305	58.6773	-6.86186	8.36229	38.523	-8.003	21.7909	44.6185	-8.33934	104.078	235.716
-5.51151	6.96447	60.1858	-6.84985	8.6219	39.4119	-7.99099	22.5272	46.0974	-8.32733	106.902	240.772
-5.5005	7.17204	61.7293	-6.83784	8.8889	40.3192	-7.97898	23.286	47.6192	-8.31532	109.795	245.924
-5.48949	7.38594	63.3085	-6.82583	9.16348	41.2454	-7.96697	24.0679	49.1848	-8.3033	112.76	251.173
-5.47848	7.60636	64.9241	-6.81381	9.44584	42.1908	-7.95495	24.8736	50.7953	-8.29129	115.797	256.521
-5.46747	7.8335	66.5767	-6.8018	9.73617	43.1557	-7.94294	25.7037	52.4519	-8.27928	118.909	261.97
-5.45646	8.06756	68.2671	-6.78979	10.0347	44.1406	-7.93093	26.5589	54.1556	-8.26727	122.098	267.52
-5.44545	8.30875	69.9959	-6.77778	10.3416	45.1456	-7.91892	27.4399	55.9076	-8.25526	125.364	273.174
-5.43443	8.55729	71.7641	-6.76577	10.6571	46.1713	-7.90691	28.3472	57.7089	-8.24324	128.709	278.933
-5.42342	8.81339	73.5721	-6.75375	10.9814	47.218	-7.89489	29.2817	59.5607	-8.23123	132.136	284.799
-5.41241	9.07727	75.421	-6.74174	11.3147	48.2861	-7.88288	30.2441	61.4643	-8.21922	135.646	290.773
-5.4014	9.34919	77.3112	-6.72973	11.6573	49.3759	-7.87087	31.235	63.4208	-8.20721	139.24	296.858
-5.39039	9.62936	79.2438	-6.71772	12.0094	50.4879	-7.85886	32.2552	65.4313	-8.1952	142.921	303.054
-5.37938	9.91805	81.2193	-6.70571	12.3712	51.6224	-7.84685	33.3056	67.4973	-8.18318	146.691	309.364
-5.36837	10.2155	83.2387	-6.69369	12.7431	52.7798	-7.83483	34.3868	69.6199	-8.17117	150.551	315.79
-5.35736	10.522	85.3026	-6.68168	13.1251	53.9606	-7.82282	35.4997	71.8004	-8.15916	154.503	322.333
-5.34635	10.8377	87.412	-6.66967	13.5176	55.1651	-7.81081	36.645	74.0401	-8.14715	158.549	328.994
-5.33534	11.1631	89.5677	-6.65766	13.9208	56.3939	-7.7988	37.8237	76.3404	-8.13514	162.692	335.777
-5.32432	11.4983	91.7703	-6.64565	14.335	57.6472	-7.78679	39.0366	78.7026	-8.12312	166.933	342.682
-5.31331	11.8436	94.0209	-6.63363	14.7605	58.9255	-7.77477	40.2846	81.128	-8.11111	171.274	349.712
-5.3023	12.1993	96.3202	-6.62162	15.1975	60.2293	-7.76276	41.5684	83.6181	-8.0991	175.717	356.868
-5.29129	12.5658	98.6691	-6.60961	15.6463	61.5591	-7.75075	42.8892	86.1742	-8.08709	180.265	364.153
-5.28028	12.9434	101.068	-6.5976	16.1072	62.9152	-7.73874	44.2477	88.7979	-8.07508	184.92	371.567
-5.26927	13.3323	103.519	-6.58559	16.5806	64.2981	-7.72673	45.645	91.4906	-8.06306	189.684	379.114
-5.25826	13.733	106.022	-6.57357	17.0666	65.7083	-7.71471	47.0819	94.2537	-8.05105	194.56	386.796
-5.24725	14.1458	108.578	-6.56156	17.5656	67.1463	-7.7027	48.5596	97.0888	-8.03904	199.548	394.613
-5.23624	14.5709	111.188	-6.54955	18.0779	68.6125	-7.69069	50.0789	99.9973	-8.02703	204.653	402.569
-5.22523	15.0088	113.853	-6.53754	18.6039	70.1075	-7.67868	51.641	102.981	-8.01502	209.876	410.665
-5.21421	15.4599	116.574	-6.52553	19.1438	71.6316	-7.66667	53.2468	106.041	-8.003	215.22	418.903
-5.2032	15.9245	119.351	-6.51351	19.698	73.1854	-7.65465	54.8976	109.18	-7.99099	220.687	427.286
-5.19219	16.403	122.186	-6.5015	20.2668	74.7695	-7.64264	56.5942	112.398	-7.97898	226.279	435.815
-5.18118	16.8958	125.08	-6.48949	20.8506	76.3842	-7.63063	58.338	115.698	-7.96697	232	444.493
-5.17017	17.4034	128.033	-6.47748	21.4497	78.0302	-7.61862	60.13	119.081	-7.95495	237.852	453.322
-5.15916	17.9261	131.047	-6.46547	22.0645	79.708	-7.60661	61.9713	122.549	-7.94294	243.837	462.304
-5.14815	18.4643	134.123	-6.45345	22.6953	81.4181	-7.59459	63.8632	126.104	-7.93093	249.959	471.441
-5.13714	19.0187	137.261	-6.44144	23.3425	83.161	-7.58258	65.8069	129.746	-7.91892	256.219	480.736
-5.12613	19.5895	140.462	-6.42943	24.0066	84.9373	-7.57057	67.8036	133.479	-7.90691	262.621	490.19
-5.11512	20.1773	143.728	-6.41742	24.6878	86.7476	-7.55856	69.8546	137.304	-7.89489	269.168	499.807
-5.1041	20.7825	147.059	-6.40541	25.3866	88.5924	-7.54655	71.9612	141.223	-7.88288	275.862	509.588
-5.09309	21.4056	150.457	-6.39339	26.1034	90.4723	-7.53453	74.1246	145.237	-7.87087	282.707	519.535
-5.08208	22.0472	153.922	-6.38138	26.8387	92.3878	-7.52252	76.3463	149.349	-7.85886	289.705	529.652
-5.07107	22.7077	157.456	-6.36937	27.5927	94.3395	-7.51051	78.6275	153.56	-7.84685	296.859	539.94
-5.06006	23.3878	161.06	-6.35736	28.366	96.3281	-7.4985	80.9697	157.873	-7.83483	304.173	550.402
-5.04905	24.0878	164.734	-6.34535	29.1589	98.3542	-7.48649	83.3742	162.288	-7.82282	311.65	561.04
-5.03804	24.8085	168.479	-6.33333	29.972	100.418	-7.47447	85.8426	166.809	-7.81081	319.292	571.857
-5.02703	25.5503	172.298	-6.32132	30.8057	102.521	-7.46246	88.3763	171.437	-7.7988	327.103	582.855
-5.01602	26.3139	176.19	-6.30931	31.6605	104.663	-7.45045	90.9768	176.175	-7.78679	335.087	594.037
-5.00501	27.0999	180.157	-6.2973	32.5368	106.845	-7.43844	93.6455	181.024	-7.77477	343.246	605.405
-4.99399	27.9089	184.2	-6.28529	33.4351	109.068	-7.42643	96.3842	185.986	-7.76276	351.585	616.962
-4.98298	28.7414	188.319	-6.27327	34.3558	111.332	-7.41441	99.1943	191.063	-7.75075	360.106	628.711
-4.97197	29.5982	192.517	-6.26126	35.2996	113.638	-7.4024	102.077	196.258	-7.73874	368.813	640.653
-4.96096	30.48	196.795	-6.24925	36.2669	115.986	-7.39039	105.035	201.573	-7.72673	377.709	652.793
-4.94995	31.3874	201.152	-6.23724	37.2583	118.378	-7.37838	108.07	207.01	-7.71471	386.799	665.131
-4.93894	32.321	205.591	-6.22523	38.2741	120.813	-7.36637	111.182	212.571	-7.7027	396.086	677.672
-4.92793	33.2817	210.112	-6.21321	39.3151	123.293	-7.35435	114.374	218.258	-7.69069	405.573	690.418
-4.91692	34.2702	214.717	-6.2012	40.3818	125.819	-7.34234	117.648	224.074	-7.67868	415.265	703.371
-4.90591	35.2872	219.407	-6.18919	41.4746	128.39	-7.33033	121.005	230.021	-7.66667	425.165	716.534
-4.89489	36.3334	224.182	-6.17718	42.5942	131.009	-7.31832	124.448	236.102	-7.65465	435.278	729.911
-4.88388	37.4097	229.044	-6.16517	43.7412	133.675	-7.30631	127.977	242.317	-7.64264	445.606	743.503
-4.87287	38.5168	233.995	-6.15315	44.9162	136.389	-7.29429	131.596	248.671	-7.63063	456.155	757.315
-4.86186	39.6557	239.035	-6.14114	46.1196	139.152	-7.28228	135.305	255.165	-7.61862	466.929	771.348
-4.85085	40.827	244.165	-6.12913	47.3523	141.965	-7.27027	139.107	261.802	-7.60661	477.931	785.605
-4.83984	42.0318	249.387	-6.11712	48.6147	144.828	-7.25826	143.004	268.584	-7.59459	489.166	800.091
-4.82883	43.2708	254.701	-6.10511	49.9076	147.743	-7.24625	146.998	275.514	-7.58258	500.638	814.807
-4.81782	44.5449	260.11	-6.09309	51.2315	150.71	-7.23423	151.091	282.594	-7.57057	512.351	829.756
-4.80681	45.8552	265.613	-6.08108	52.5872	153.73	-7.22222	155.286	289.827	-7.55856	524.311	844.942
-4.7958	47.2025	271.213	-6.06907	53.9753	156.803	-7.21021	159.583	297.215	-7.54655	536.52	860.368
-4.78478	48.5878	276.909	-6.05706	55.3965	159.932	-7.1982	163.986	304.761	-7.53453	548.985	876.036
-4.77377	50.0121	282.705	-6.04505	56.8514	163.115	-7.18619	168.496	312.467	-7.52252	561.71	891.95
-4.76276	51.4763	288.6	-6.03303	58.3409	166.355	-7.17417	173.116	320.336	-7.51051	574.699	908.113
-4.75175	52.9816	294.596	-6.02102	59.8656	169.652	-7.16216	177.849	328.371	-7.4985	587.957	924.529
-4.74074	54.529	300.694	-6.00901	61.4262	173.006	-7.15015	182.696	336.575	-7.48649	601.49	941.199
-4.72973	56.1194	306.895	-5.997	63.0235	176.42	-7.13814	187.66	344.949	-7.47447	615.301	958.129
-4.71872	57.7542	313.2	-5.98498	64.6583	179.893	-7.12613	192.743	353.498	-7.46246	629.396	975.32
-4.70771	59.4342	319.611	-5.97297	66.3313	183.427	-7.11411	197.947	362.223	-7.45045	643.781	992.776
-4.6967	61.1608	326.129	-5.96096	68.0433	187.022	-7.1021	203.276	371.127	-7.43844	658.46	1010.5
-4.68569	62.9351	332.754	-5.94895	69.7951	190.68	-7.09009	208.732	380.214	-7.42643	673.438	1028.5
-4.67467	64.7582	339.489	-5.93694	71.5875	194.401	-7.07808	214.317	389.486	-7.41441	688.721	1046.77
-4.66366	66.6315	346.334	-5.92492	73.4214	198.186	-7.06607	220.033	398.945	-7.4024	704.314	1065.32
-4.65265	68.556	353.29	-5.91291	75.2976	202.036	-7.05405	225.885	408.595	-7.39039	720.223	1084.15
-4.64164	70.5332	360.358	-5.9009	77.2169	205.953	-7.04204	231.873	418.439	-7.37838	736.453	1103.27
-4.63063	72.5642	367.541	-5.88889	79.1803	209.937	-7.03003	238.002	428.48	-7.36637	753.01	1122.67
-4.61962	74.6505	374.838	-5.87688	81.1885	213.989	-7.01802	244.273	438.72	-7.35435	769.9	1142.37
-4.60861	76.7934	382.252	-5.86486	83.2426	218.11	-7.00601	250.69	449.163	-7.34234	787.127	1162.37
-4.5976	78.9942	389.782	-5.85285	85.3434	222.301	-6.99399	257.255	459.811	-7.33033	804.7	1182.66
-4.58659	81.2543	397.432	-5.84084	87.4918	226.563	-6.98198	263.971	470.668	-7.31832	822.622	1203.26
-4.57558	83.5752	405.2	-5.82883	89.6888	230.897	-6.96997	270.842	481.737	-7.30631	840.9	1224.17
-4.56456	85.9584	413.089	-5.81682	91.9354	235.305	-6.95796	277.87	493.02	-7.29429	859.541	1245.38
-4.55355	88.4053	421.101	-5.8048	94.2325	239.787	-6.94595	285.058	504.521	-7.28228	878.551	1266.91
-4.54254	90.9174	429.235	-5.79279	96.5812	244.344	-6.93393	292.41	516.243	-7.27027	897.935	1288.76
-4.53153	93.4963	437.493	-5.78078	98.9824	248.978	-6.92192	299.929	528.19	-7.25826	917.701	1310.93
-4.52052	96.1436	445.877	-5.76877	101.437	253.689	-6.90991	307.617	540.363	-7.24625	937.854	1333.42
-4.50951	98.8608	454.387	-5.75676	103.947	258.478	-6.8979	315.477	552.768	-7.23423	958.402	1356.25
-4.4985	101.65	463.024	-5.74474	106.512	263.347	-6.88589	323.515	565.405	-7.22222	979.351	1379.4
-4.48749	104.512	471.791	-5.73273	109.133	268.297	-6.87387	331.731	578.28	-7.21021	1000.71	1402.9
-4.47648	107.449	480.687	-5.72072	111.813	273.329	-6.86186	340.131	591.396	-7.1982	1022.48	1426.73
-4.46547	110.463	489.714	-5.70871	114.552	278.445	-6.84985	348.717	604.754	-7.18619	1044.67	1450.91
-4.45445	113.555	498.873	-5.6967	117.35	283.644	-6.83784	357.493	618.36	-7.17417	1067.29	1475.44
-4.44344	116.727	508.165	-5.68468	120.21	288.929	-6.82583	366.462	632.215	-7.16216	1090.35	1500.33
-4.43243	119.981	517.591	-5.67267	123.133	294.3	-6.81381	375.628	646.325	-7.15015	1113.85	1525.57
-4.42142	123.32	527.153	-5.66066	126.119	299.759	-6.8018	384.995	660.691	-7.13814	1137.8	1551.17
-4.41041	126.744	536.851	-5.64865	129.169	305.308	-6.78979	394.566	675.317	-7.12613	1162.21	1577.13
-4.3994	130.255	546.686	-5.63664	132.286	310.946	-6.77778	404.344	690.208	-7.11411	1187.08	1603.47
-4.38839	133.857	556.66	-5.62462	135.47	316.676	-6.76577	414.335	705.365	-7.1021	1212.42	1630.18
-4.37738	137.55	566.773	-5.61261	138.722	322.499	-6.75375	424.541	720.793	-7.09009	1238.25	1657.26
-4.36637	141.336	577.027	-5.6006	142.045	328.415	-6.74174	434.966	736.495	-7.07808	1264.56	1684.73
-4.35536	145.219	587.423	-5.58859	145.438	334.427	-6.72973	445.615	752.475	-7.06607	1291.38	1712.59
-4.34434	149.199	597.961	-5.57658	148.904	340.536	-6.71772	456.491	768.736	-7.05405	1318.69	1740.83
-4.33333	153.278	608.643	-5.56456	152.443	346.742	-6.70571	467.599	785.281	-7.04204	1346.52	1769.47
-4.32232	157.46	619.47	-5.55255	156.058	353.048	-6.69369	478.942	802.115	-7.03003	1374.87	1798.51
-4.31131	161.746	630.442	-5.54054	159.749	359.454	-6.68168	490.524	819.241	-7.01802	1403.74	1827.95
-4.3003	166.138	641.561	-5.52853	163.518	365.962	-6.66967	502.351	836.662	-7.00601	1433.16	1857.8
-4.28929	170.639	652.827	-5.51652	167.367	372.574	-6.65766	514.426	854.382	-6.99399	1463.12	1888.06
-4.27828	175.251	664.242	-5.5045	171.296	379.29	-6.64565	526.753	872.404	-6.98198	1493.63	1918.74
-4.26727	179.976	675.807	-5.49249	175.307	386.112	-6.63363	539.337	890.733	-6.96997	1524.71	1949.84
-4.25626	184.817	687.522	-5.48048	179.402	393.041	-6.62162	552.182	909.372	-6.95796	1556.37	1981.37
-4.24525	189.776	699.388	-5.46847	183.582	400.079	-6.60961	565.293	928.324	-6.94595	1588.6	2013.33
-4.23423	194.854	711.407	-5.45646	187.849	407.228	-6.5976	578.674	947.594	-6.93393	1621.42	2045.72
-4.22322	200.056	723.578	-5.44444	192.205	414.488	-6.58559	592.33	967.185	-6.92192	1654.84	2078.55
-4.21221	205.383	735.904	-5.43243	196.65	421.861	-6.57357	606.266	987.1	-6.90991	1688.88	2111.83
-4.2012	210.838	748.385	-5.42042	201.187	429.349	-6.56156	620.486	1007.34	-6.8979	1723.53	2145.56
-4.19019	216.423	761.021	-5.40841	205.816	436.953	-6.54955	634.995	1027.92	-6.88589	1758.81	2179.73
-4.17918	222.142	773.814	-5.3964	210.541	444.675	-6.53754	649.798	1048.83	-6.87387	1794.72	2214.37
-4.16817	227.995	786.765	-5.38438	215.362	452.516	-6.52553	664.899	1070.08	-6.86186	1831.29	2249.47
-4.15716	233.988	799.873	-5.37237	220.281	460.478	-6.51351	680.305	1091.68	-6.84985	1868.51	2285.04
-4.14615	240.12	813.141	-5.36036	225.3	468.562	-6.5015	696.019	1113.62	-6.83784	1906.4	2321.09
-4.13514	246.397	826.568	-5.34835	230.42	476.769	-6.48949	712.047	1135.92	-6.82583	1944.96	2357.61
-4.12412	252.82	840.156	-5.33634	235.644	485.102	-6.47748	728.394	1158.57	-6.81381	1984.22	2394.61
-4.11311	259.392	853.906	-5.32432	240.973	493.562	-6.46547	745.066	1181.57	-6.8018	2024.17	2432.1
-4.1021	266.117	867.817	-5.31231	246.409	502.151	-6.45345	762.067	1204.94	-6.78979	2064.84	2470.09
-4.09109	272.996	881.891	-5.3003	251.954	510.87	-6.44144	779.402	1228.68	-6.77778	2106.22	2508.57
-4.08008	280.033	896.129	-5.28829	257.609	519.72	-6.42943	797.078	1252.79	-6.76577	2148.33	2547.55
-4.06907	287.231	910.531	-5.27628	263.377	528.705	-6.41742	815.099	1277.27	-6.75375	2191.19	2587.05
-4.05806	294.592	925.097	-5.26426	269.259	537.824	-6.40541	833.472	1302.13	-6.74174	2234.8	2627.05
-4.04705	302.12	939.829	-5.25225	275.258	547.08	-6.39339	852.201	1327.38	-6.72973	2279.17	2667.58
-4.03604	309.818	954.727	-5.24024	281.375	556.475	-6.38138	871.293	1353	-6.71772	2324.31	2708.62
-4.02503	317.688	969.792	-5.22823	287.612	566.01	-6.36937	890.753	1379.02	-6.70571	2370.25	2750.2
-4.01401	325.735	985.024	-5.21622	293.972	575.687	-6.35736	910.587	1405.44	-6.69369	2416.98	2792.31
-4.003	333.96	1000.42	-5.2042	300.456	585.508	-6.34535	930.8	1432.25	-6.68168	2464.52	2834.96
-3.99199	342.368	1015.99	-5.19219	307.067	595.475	-6.33333	951.399	1459.46	-6.66967	2512.88	2878.15
-3.98098	350.96	1031.73	-5.18018	313.806	605.589	-6.32132	972.39	1487.08	-6.65766	2562.07	2921.9
-3.96997	359.742	1047.64	-5.16817	320.677	615.852	-6.30931	993.778	1515.11	-6.64565	2612.12	2966.19
-3.95896	368.715	1063.71	-5.15616	327.68	626.266	-6.2973	1015.57	1543.55	-6.63363	2663.02	3011.05
-3.94795	377.883	1079.96	-5.14414	334.818	636.832	-6.28529	1037.77	1572.41	-6.62162	2714.79	3056.48
-3.93694	387.25	1096.38	-5.13213	342.094	647.554	-6.27327	1060.39	1601.69	-6.60961	2767.44	3102.47
-3.92593	396.818	1112.96	-5.12012	349.509	658.432	-6.26126	1083.43	1631.39	-6.5976	2820.99	3149.04
-3.91491	406.591	1129.73	-5.10811	357.066	669.468	-6.24925	1106.9	1661.53	-6.58559	2875.44	3196.2
-3.9039	416.573	1146.66	-5.0961	364.767	680.664	-6.23724	1130.8	1692.1	-6.57357	2930.82	3243.94
-3.89289	426.767	1163.76	-5.08408	372.615	692.023	-6.22523	1155.15	1723.11	-6.56156	2987.14	3292.27
-3.88188	437.176	1181.04	-5.07207	380.612	703.546	-6.21321	1179.94	1754.56	-6.54955	3044.4	3341.21
-3.87087	447.803	1198.49	-5.06006	388.759	715.235	-6.2012	1205.19	1786.45	-6.53754	3102.62	3390.75
-3.85986	458.653	1216.12	-5.04805	397.061	727.092	-6.18919	1230.9	1818.8	-6.52553	3161.81	3440.9
-3.84885	469.729	1233.91	-5.03604	405.519	739.119	-6.17718	1257.08	1851.59	-6.51351	3222	3491.66
-3.83784	481.034	1251.89	-5.02402	414.135	751.318	-6.16517	1283.74	1884.85	-6.5015	3283.18	3543.05
-3.82683	492.573	1270.03	-5.01201	422.913	763.691	-6.15315	1310.87	1918.57	-6.48949	3345.39	3595.06
-3.81582	504.347	1288.35	-5	431.854	776.24	-6.14114	1338.5	1952.75	-6.47748	3408.62	3647.71
-3.8048	516.362	1306.85	-4.98799	440.962	788.967	-6.12913	1366.62	1987.4	-6.46547	3472.9	3701
-3.79379	528.621	1325.52	-4.97598	450.238	801.875	-6.11712	1395.24	2022.53	-6.45345	3538.23	3754.93
-3.78278	541.127	1344.37	-4.96396	459.687	814.965	-6.10511	1424.38	2058.13	-6.44144	3604.64	3809.51
-3.77177	553.884	1363.39	-4.95195	469.309	828.239	-6.09309	1454.03	2094.21	-6.42943	3672.14	3864.74
-3.76076	566.896	1382.58	-4.93994	479.108	841.699	-6.08108	1484.21	2130.78	-6.41742	3740.74	3920.65
-3.74975	580.166	1401.95	-4.92793	489.088	855.349	-6.06907	1514.92	2167.84	-6.40541	3810.46	3977.21
-3.73874	593.699	1421.5	-4.91592	499.249	869.189	-6.05706	1546.17	2205.39	-6.39339	3881.31	4034.46
-3.72773	607.498	1441.22	-4.9039	509.596	883.222	-6.04505	1577.96	2243.44	-6.38138	3953.31	4092.38
-3.71672	621.567	1461.12	-4.89189	520.131	897.45	-6.03303	1610.32	2281.99	-6.36937	4026.48	4150.99
-3.70571	635.909	1481.19	-4.87988	530.857	911.876	-6.02102	1643.23	2321.05	-6.35736	4100.82	4210.29
-3.69469	650.528	1501.44	-4.86787	541.777	926.501	-6.00901	1676.71	2360.62	-6.34535	4176.36	4270.29
-3.68368	665.429	1521.87	-4.85586	552.894	941.328	-5.997	1710.78	2400.7	-6.33333	4253.11	4331
-3.67267	680.615	1542.47	-4.84384	564.211	956.359	-5.98498	1745.43	2441.29	-6.32132	4331.09	4392.41
-3.66166	696.09	1563.24	-4.83183	575.73	971.597	-5.97297	1780.67	2482.41	-6.30931	4410.31	4454.55
-3.65065	711.857	1584.19	-4.81982	587.456	987.043	-5.96096	1816.51	2524.05	-6.2973	4490.8	4517.4
-3.63964	727.921	1605.32	-4.80781	599.391	1002.7	-5.94895	1852.97	2566.22	-6.28529	4572.56	4580.99
-3.62863	744.286	1626.62	-4.7958	611.537	1018.57	-5.93694	1890.04	2608.93	-6.27327	4655.61	4645.31
-3.61762	760.955	1648.09	-4.78378	623.899	1034.66	-5.92492	1927.74	2652.17	-6.26126	4739.98	4710.37
-3.60661	777.932	1669.74	-4.77177	636.48	1050.96	-5.91291	1966.07	2695.95	-6.24925	4825.67	4776.18
-3.5956	795.221	1691.57	-4.75976	649.282	1067.49	-5.9009	2005.05	2740.27	-6.23724	4912.71	4842.75
-3.58458	812.826	1713.56	-4.74775	662.31	1084.24	-5.88889	2044.67	2785.15	-6.22523	5001.11	4910.08
-3.57357	830.751	1735.73	-4.73574	675.565	1101.21	-5.87688	2084.96	2830.57	-6.21321	5090.89	4978.17
-3.56256	848.999	1758.08	-4.72372	689.053	1118.41	-5.86486	2125.92	2876.55	-6.2012	5182.07	5047.04
-3.55155	867.576	1780.6	-4.71171	702.775	1135.84	-5.85285	2167.55	2923.09	-6.18919	5274.67	5116.69
-3.54054	886.484	1803.29	-4.6997	716.736	1153.5	-5.84084	2209.87	2970.2	-6.17718	5368.7	5187.12
-3.52953	905.727	1826.15	-4.68769	730.938	1171.4	-5.82883	2252.89	3017.87	-6.16517	5464.18	5258.35
-3.51852	925.31	1849.19	-4.67568	745.386	1189.54	-5.81682	2296.6	3066.11	-6.15315	5561.13	5330.38
-3.50751	945.235	1872.39	-4.66366	760.083	1207.92	-5.8048	2341.03	3114.93	-6.14114	5659.58	5403.21
-3.4965	965.509	1895.77	-4.65165	775.033	1226.54	-5.79279	2386.18	3164.33	-6.12913	5759.53	5476.86
-3.48549	986.132	1919.32	-4.63964	790.238	1245.4	-5.78078	2432.07	3214.31	-6.11712	5861.01	5551.32
-3.47447	1007.11	1943.04	-4.62763	805.704	1264.52	-5.76877	2478.69	3264.87	-6.10511	5964.03	5626.62
-3.46346	1028.45	1966.93	-4.61562	821.432	1283.88	-5.75676	2526.06	3316.03	-6.09309	6068.62	5702.74
-3.45245	1050.15	1990.99	-4.6036	837.428	1303.5	-5.74474	2574.19	3367.77	-6.08108	6174.8	5779.7
-3.44144	1072.22	2015.21	-4.59159	853.695	1323.37	-5.73273	2623.08	3420.12	-6.06907	6282.58	5857.51
-3.43043	1094.65	2039.61	-4.57958	870.236	1343.5	-5.72072	2672.75	3473.06	-6.05706	6391.98	5936.18
-3.41942	1117.46	2064.17	-4.56757	887.056	1363.89	-5.70871	2723.21	3526.61	-6.04505	6503.04	6015.7
-3.40841	1140.65	2088.9	-4.55556	904.159	1384.55	-5.6967	2774.47	3580.77	-6.03303	6615.75	6096.09
-3.3974	1164.22	2113.8	-4.54354	921.548	1405.48	-5.68468	2826.53	3635.54	-6.02102	6730.15	6177.35
-3.38639	1188.18	2138.86	-4.53153	939.227	1426.67	-5.67267	2879.4	3690.93	-6.00901	6846.26	6259.49
-3.37538	1212.52	2164.09	-4.51952	957.2	1448.13	-5.66066	2933.1	3746.93	-5.997	6964.1	6342.52
-3.36436	1237.26	2189.48	-4.50751	975.472	1469.87	-5.64865	2987.64	3803.55	-5.98498	7083.68	6426.44
-3.35335	1262.39	2215.03	-4.4955	994.046	1491.89	-5.63664	3043.02	3860.8	-5.97297	7205.03	6511.26
-3.34234	1287.93	2240.75	-4.48348	1012.93	1514.19	-5.62462	3099.25	3918.68	-5.96096	7328.17	6596.99
-3.33133	1313.87	2266.63	-4.47147	1032.12	1536.77	-5.61261	3156.35	3977.2	-5.94895	7453.13	6683.63
-3.32032	1340.21	2292.67	-4.45946	1051.63	1559.64	-5.6006	3214.33	4036.34	-5.93694	7579.92	6771.19
-3.30931	1366.97	2318.88	-4.44745	1071.45	1582.8	-5.58859	3273.18	4096.13	-5.92492	7708.56	6859.68
-3.2983	1394.14	2345.24	-4.43544	1091.6	1606.25	-5.57658	3332.94	4156.56	-5.91291	7839.08	6949.11
-3.28729	1421.73	2371.76	-4.42342	1112.08	1629.99	-5.56456	3393.6	4217.64	-5.9009	7971.5	7039.48
-3.27628	1449.74	2398.44	-4.41141	1132.89	1654.04	-5.55255	3455.17	4279.36	-5.88889	8105.84	7130.8
-3.26527	1478.18	2425.27	-4.3994	1154.03	1678.38	-5.54054	3517.67	4341.74	-5.87688	8242.13	7223.07
-3.25425	1507.05	2452.27	-4.38739	1175.52	1703.03	-5.52853	3581.11	4404.77	-5.86486	8380.39	7316.31
-3.24324	1536.34	2479.41	-4.37538	1197.35	1727.98	-5.51652	3645.49	4468.47	-5.85285	8520.63	7410.51
-3.23223	1566.08	2506.72	-4.36336	1219.53	1753.25	-5.5045	3710.84	4532.82	-5.84084	8662.89	7505.7
-3.22122	1596.25	2534.17	-4.35135	1242.07	1778.82	-5.49249	3777.15	4597.84	-5.82883	8807.19	7601.87
-3.21021	1626.86	2561.78	-4.33934	1264.97	1804.72	-5.48048	3844.44	4663.53	-5.81682	8953.54	7699.03
-3.1992	1657.92	2589.54	-4.32733	1288.23	1830.93	-5.46847	3912.72	4729.89	-5.8048	9101.98	7797.19
-3.18819	1689.43	2617.45	-4.31532	1311.86	1857.46	-5.45646	3982	4796.93	-5.79279	9252.53	7896.35
-3.17718	1721.39	2645.51	-4.3033	1335.86	1884.32	-5.44444	4052.29	4864.64	-5.78078	9405.22	7996.53
-3.16617	1753.8	2673.72	-4.29129	1360.25	1911.51	-5.43243	4123.61	4933.04	-5.76877	9560.06	8097.73
-3.15516	1786.68	2702.08	-4.27928	1385.01	1939.03	-5.42042	4195.96	5002.12	-5.75676	9717.08	8199.96
-3.14414	1820.01	2730.58	-4.26727	1410.16	1966.89	-5.40841	4269.35	5071.88	-5.74474	9876.3	8303.22
-3.13313	1853.81	2759.23	-4.25526	1435.71	1995.08	-5.3964	4343.8	5142.34	-5.73273	10037.8	8407.52
-3.12212	1888.07	2788.02	-4.24324	1461.65	2023.61	-5.38438	4419.32	5213.49	-5.72072	10201.5	8512.88
-3.11111	1922.81	2816.95	-4.23123	1488	2052.49	-5.37237	4495.92	5285.33	-5.70871	10367.5	8619.29
-3.1001	1958.01	2846.03	-4.21922	1514.76	2081.72	-5.36036	4573.61	5357.88	-5.6967	10535.8	8726.76
-3.08909	1993.69	2875.25	-4.20721	1541.93	2111.3	-5.34835	4652.4	5431.12	-5.68468	10706.4	8835.3
-3.07808	2029.86	2904.61	-4.1952	1569.51	2141.23	-5.33634	4732.3	5505.07	-5.67267	10879.4	8944.93
-3.06707	2066.5	2934.1	-4.18318	1597.52	2171.51	-5.32432	4813.33	5579.73	-5.66066	11054.8	9055.64
-3.05606	2103.62	2963.73	-4.17117	1625.96	2202.16	-5.31231	4895.49	5655.09	-5.64865	11232.6	9167.44
-3.04505	2141.23	2993.5	-4.15916	1654.84	2233.18	-5.3003	4978.8	5731.17	-5.63664	11412.8	9280.35
-3.03403	2179.33	3023.41	-4.14715	1684.15	2264.56	-5.28829	5063.28	5807.96	-5.62462	11595.5	9394.36
-3.02302	2217.92	3053.44	-4.13514	1713.91	2296.31	-5.27628	5148.92	5885.47	-5.61261	11780.7	9509.49
-3.01201	2257	3083.61	-4.12312	1744.12	2328.44	-5.26426	5235.74	5963.7	-5.6006	11968.4	9625.74
-3.001	2296.58	3113.91	-4.11111	1774.79	2360.94	-5.25225	5323.77	6042.66	-5.58859	12158.6	9743.12
-2.98999	2336.66	3144.34	-4.0991	1805.91	2393.83	-5.24024	5412.99	6122.34	-5.57658	12351.4	9861.64
-2.97898	2377.24	3174.9	-4.08709	1837.51	2427.1	-5.22823	5503.44	6202.74	-5.56456	12546.8	9981.3
-2.96797	2418.32	3205.58	-4.07508	1869.58	2460.75	-5.21622	5595.12	6283.88	-5.55255	12744.9	10102.1
-2.95696	2459.9	3236.39	-4.06306	1902.12	2494.8	-5.2042	5688.04	6365.75	-5.54054	12945.6	10224.1
-2.94595	2501.99	3267.33	-4.05105	1935.15	2529.25	-5.19219	5782.22	6448.35	-5.52853	13148.9	10347.2
-2.93493	2544.59	3298.39	-4.03904	1968.67	2564.09	-5.18018	5877.67	6531.69	-5.51652	13355	10471.6
-2.92392	2587.7	3329.57	-4.02703	2002.69	2599.34	-5.16817	5974.39	6615.77	-5.5045	13563.9	10597.1
-2.91291	2631.32	3360.87	-4.01502	2037.2	2634.99	-5.15616	6072.41	6700.59	-5.49249	13775.5	10723.8
-2.9019	2675.45	3392.28	-4.003	2072.23	2671.05	-5.14414	6171.73	6786.16	-5.48048	13989.9	10851.7
-2.89089	2720.1	3423.82	-3.99099	2107.76	2707.52	-5.13213	6272.37	6872.47	-5.46847	14207.1	10980.8
-2.87988	2765.26	3455.47	-3.97898	2143.82	2744.42	-5.12012	6374.34	6959.53	-5.45646	14427.2	11111.1
-2.86887	2810.95	3487.24	-3.96697	2180.41	2781.73	-5.10811	6477.65	7047.34	-5.44444	14650.2	11242.6
-2.85786	2857.15	3519.12	-3.95495	2217.52	2819.46	-5.0961	6582.32	7135.9	-5.43243	14876.1	11375.4
-2.84685	2903.87	3551.11	-3.94294	2255.17	2857.62	-5.08408	6688.35	7225.22	-5.42042	15104.9	11509.4
-2.83584	2951.12	3583.21	-3.93093	2293.37	2896.22	-5.07207	6795.77	7315.29	-5.40841	15336.8	11644.6
-2.82482	2998.89	3615.42	-3.91892	2332.12	2935.25	-5.06006	6904.57	7406.12	-5.3964	15571.6	11781.1
-2.81381	3047.18	3647.74	-3.90691	2371.42	2974.72	-5.04805	7014.78	7497.72	-5.38438	15809.5	11918.9
-2.8028	3096	3680.16	-3.89489	2411.29	3014.63	-5.03604	7126.42	7590.07	-5.37237	16050.4	12057.9
-2.79179	3145.35	3712.69	-3.88288	2451.72	3054.99	-5.02402	7239.48	7683.19	-5.36036	16294.4	12198.2
-2.78078	3195.22	3745.32	-3.87087	2492.74	3095.79	-5.01201	7353.98	7777.07	-5.34835	16541.6	12339.8
-2.76977	3245.63	3778.05	-3.85886	2534.33	3137.05	-5	7469.94	7871.72	-5.33634	16792	12482.6
-2.75876	3296.56	3810.88	-3.84685	2576.51	3178.77	-4.98799	7587.38	7967.14	-5.32432	17045.5	12626.8
-2.74775	3348.02	3843.81	-3.83483	2619.29	3220.96	-4.97598	7706.29	8063.32	-5.31231	17302.2	12772.3
-2.73674	3400.01	3876.84	-3.82282	2662.67	3263.6	-4.96396	7826.7	8160.29	-5.3003	17562.3	12919
-2.72573	3452.53	3909.96	-3.81081	2706.66	3306.72	-4.95195	7948.62	8258.02	-5.28829	17825.6	13067.1
-2.71471	3505.58	3943.18	-3.7988	2751.27	3350.31	-4.93994	8072.07	8356.53	-5.27628	18092.2	13216.6
-2.7037	3559.17	3976.48	-3.78679	2796.5	3394.38	-4.92793	8197.04	8455.82	-5.26426	18362.2	13367.3
-2.69269	3613.28	4009.88	-3.77477	2842.35	3438.93	-4.91592	8323.57	8555.88	-5.25225	18635.6	13519.4
-2.68168	3667.93	4043.37	-3.76276	2888.85	3483.96	-4.9039	8451.66	8656.72	-5.24024	18912.4	13672.9
-2.67067	3723.11	4076.94	-3.75075	2935.98	3529.48	-4.89189	8581.32	8758.35	-5.22823	19192.6	13827.7
-2.65966	3778.82	4110.6	-3.73874	2983.77	3575.5	-4.87988	8712.58	8860.75	-5.21622	19476.4	13983.9
-2.64865	3835.06	4144.35	-3.72673	3032.21	3622.01	-4.86787	8845.43	8963.94	-5.2042	19763.6	14141.5
-2.63764	3891.83	4178.17	-3.71471	3081.32	3669.03	-4.85586	8979.9	9067.92	-5.19219	20054.4	14300.4
-2.62663	3949.13	4212.08	-3.7027	3131.09	3716.55	-4.84384	9116	9172.67	-5.18018	20348.9	14460.7
-2.61562	4006.97	4246.07	-3.69069	3181.55	3764.58	-4.83183	9253.74	9278.22	-5.16817	20646.9	14622.5
-2.6046	4065.33	4280.14	-3.67868	3232.69	3813.13	-4.81982	9393.14	9384.55	-5.15616	20948.6	14785.6
-2.59359	4124.23	4314.28	-3.66667	3284.53	3862.19	-4.80781	9534.2	9491.68	-5.14414	21254	14950.1
-2.58258	4183.65	4348.5	-3.65465	3337.06	3911.77	-4.7958	9676.95	9599.59	-5.13213	21563.1	15116.1
-2.57157	4243.61	4382.79	-3.64264	3390.3	3961.88	-4.78378	9821.39	9708.29	-5.12012	21876	15283.5
-2.56056	4304.09	4417.15	-3.63063	3444.26	4012.52	-4.77177	9967.55	9817.78	-5.10811	22192.7	15452.3
-2.54955	4365.09	4451.58	-3.61862	3498.94	4063.69	-4.75976	10115.4	9928.07	-5.0961	22513.2	15622.6
-2.53854	4426.62	4486.08	-3.60661	3554.35	4115.41	-4.74775	10265	10039.1	-5.08408	22837.6	15794.3
-2.52753	4488.68	4520.65	-3.59459	3610.5	4167.66	-4.73574	10416.4	10151	-5.07207	23165.8	15967.5
-2.51652	4551.26	4555.28	-3.58258	3667.39	4220.47	-4.72372	10569.5	10263.7	-5.06006	23498.1	16142.2
-2.50551	4614.37	4589.97	-3.57057	3725.03	4273.82	-4.71171	10724.4	10377.2	-5.04805	23834.3	16318.3
-2.49449	4677.99	4624.73	-3.55856	3783.44	4327.73	-4.6997	10881.2	10491.4	-5.03604	24174.5	16495.9
-2.48348	4742.14	4659.55	-3.54655	3842.61	4382.2	-4.68769	11039.7	10606.5	-5.02402	24518.8	16675
-2.47247	4806.8	4694.43	-3.53453	3902.56	4437.23	-4.67568	11200	10722.3	-5.01201	24867.1	16855.6
-2.46146	4871.98	4729.36	-3.52252	3963.29	4492.84	-4.66366	11362.1	10839	-5	25219.6	17037.7
-2.45045	4937.67	4764.35	-3.51051	4024.82	4549.01	-4.65165	11526.2	10956.4	-4.98799	25576.3	17221.3
-2.43944	5003.88	4799.39	-3.4985	4087.14	4605.76	-4.63964	11692	11074.7	-4.97598	25937.1	17406.4
-2.42843	5070.6	4834.48	-3.48649	4150.28	4663.1	-4.62763	11859.8	11193.7	-4.96396	26302.2	17593.1
-2.41742	5137.83	4869.63	-3.47447	4214.22	4721.02	-4.61562	12029.4	11313.6	-4.95195	26671.6	17781.3
-2.40641	5205.57	4904.82	-3.46246	4279	4779.53	-4.6036	12200.9	11434.2	-4.93994	27045.3	17971.1
-2.3954	5273.81	4940.07	-3.45045	4344.6	4838.63	-4.59159	12374.4	11555.6	-4.92793	27423.3	18162.4
-2.38438	5342.56	4975.35	-3.43844	4411.04	4898.33	-4.57958	12549.8	11677.9	-4.91592	27805.7	18355.2
-2.37337	5411.81	5010.68	-3.42643	4478.34	4958.64	-4.56757	12727.1	11800.9	-4.9039	28192.5	18549.6
-2.36236	5481.56	5046.06	-3.41441	4546.49	5019.56	-4.55556	12906.4	11924.8	-4.89189	28583.8	18745.6
-2.35135	5551.8	5081.47	-3.4024	4615.5	5081.09	-4.54354	13087.6	12049.4	-4.87988	28979.7	18943.2
-2.34034	5622.54	5116.93	-3.39039	4685.39	5143.23	-4.53153	13270.9	12174.8	-4.86787	29380	19142.4
-2.32933	5693.77	5152.42	-3.37838	4756.16	5206	-4.51952	13456.1	12301.1	-4.85586	29785	19343.1
-2.31832	5765.49	5187.95	-3.36637	4827.82	5269.39	-4.50751	13643.4	12428.1	-4.84384	30194.5	19545.5
-2.30731	5837.7	5223.51	-3.35435	4900.38	5333.41	-4.4955	13832.7	12555.9	-4.83183	30608.7	19749.5
-2.2963	5910.39	5259.11	-3.34234	4973.84	5398.07	-4.48348	14024	12684.6	-4.81982	31027.7	19955.1
-2.28529	5983.56	5294.74	-3.33033	5048.22	5463.37	-4.47147	14217.4	12814	-4.80781	31451.3	20162.3
-2.27427	6057.21	5330.39	-3.31832	5123.53	5529.32	-4.45946	14412.9	12944.3	-4.7958	31879.8	20371.2
-2.26326	6131.33	5366.08	-3.30631	5199.77	5595.91	-4.44745	14610.4	13075.3	-4.78378	32313.1	20581.7
-2.25225	6205.93	5401.79	-3.29429	5276.95	5663.15	-4.43544	14810	13207.1	-4.77177	32751.2	20793.9
-2.24124	6280.99	5437.53	-3.28228	5355.09	5731.06	-4.42342	15011.8	13339.7	-4.75976	33194.3	21007.7
-2.23023	6356.53	5473.29	-3.27027	5434.18	5799.63	-4.41141	15215.7	13473.2	-4.74775	33642.3	21223.2
-2.21922	6432.52	5509.07	-3.25826	5514.24	5868.86	-4.3994	15421.7	13607.4	-4.73574	34095.2	21440.3
-2.20821	6508.97	5544.88	-3.24625	5595.28	5938.77	-4.38739	15629.9	13742.4	-4.72372	34553.2	21659.2
-2.1972	6585.88	5580.7	-3.23423	5677.3	6009.35	-4.37538	15840.2	13878.2	-4.71171	35016.3	21879.7
-2.18619	6663.25	5616.54	-3.22222	5760.32	6080.62	-4.36336	16052.7	14014.8	-4.6997	35484.5	22101.9
-2.17518	6741.06	5652.39	-3.21021	5844.35	6152.57	-4.35135	16267.5	14152.2	-4.68769	35957.8	22325.9
-2.16416	6819.31	5688.27	-3.1982	5929.39	6225.22	-4.33934	16484.4	14290.4	-4.67568	36436.4	22551.5
-2.15315	6898.01	5724.15	-3.18619	6015.45	6298.55	-4.32733	16703.6	14429.4	-4.66366	36920.1	22778.9
-2.14214	6977.15	5760.04	-3.17417	6102.54	6372.6	-4.31532	16925	14569.2	-4.65165	37409.2	23007.9
-2.13113	7056.72	5795.95	-3.16216	6190.68	6447.34	-4.3033	17148.6	14709.7	-4.63964	37903.6	23238.8
-2.12012	7136.72	5831.86	-3.15015	6279.86	6522.8	-4.29129	17374.5	14851.1	-4.62763	38403.3	23471.3
-2.10911	7217.14	5867.78	-3.13814	6370.11	6598.97	-4.27928	17602.7	14993.2	-4.61562	38908.4	23705.6
-2.0981	7297.99	5903.7	-3.12613	6461.43	6675.86	-4.26727	17833.2	15136.1	-4.6036	39419	23941.7
-2.08709	7379.26	5939.63	-3.11411	6553.82	6753.47	-4.25526	18066	15279.9	-4.59159	39935.1	24179.5
-2.07608	7460.94	5975.56	-3.1021	6647.3	6831.82	-4.24324	18301.1	15424.4	-4.57958	40456.8	24419.1
-2.06507	7543.03	6011.49	-3.09009	6741.88	6910.9	-4.23123	18538.6	15569.6	-4.56757	40984	24660.5
-2.05405	7625.53	6047.42	-3.07808	6837.57	6990.72	-4.21922	18778.4	15715.7	-4.55556	41516.8	24903.6
-2.04304	7708.43	6083.35	-3.06607	6934.37	7071.28	-4.20721	19020.5	15862.6	-4.54354	42055.3	25148.5
-2.03203	7791.73	6119.28	-3.05405	7032.3	7152.59	-4.1952	19265.1	16010.2	-4.53153	42599.5	25395.3
-2.02102	7875.42	6155.2	-3.04204	7131.37	7234.66	-4.18318	19512	16158.6	-4.51952	43149.5	25643.8
-2.01001	7959.5	6191.11	-3.03003	7231.58	7317.48	-4.17117	19761.4	16307.8	-4.50751	43705.2	25894.2
-1.999	8043.96	6227.02	-3.01802	7332.95	7401.07	-4.15916	20013.1	16457.7	-4.4955	44266.8	26146.4
-1.98799	8128.81	6262.92	-3.00601	7435.48	7485.43	-4.14715	20267.3	16608.5	-4.48348	44834.3	26400.4
-1.97698	8214.03	6298.81	-2.99399	7539.19	7570.56	-4.13514	20523.9	16760	-4.47147	45407.8	26656.2
-1.96597	8299.62	6334.68	-2.98198	7644.08	7656.47	-4.12312	20783	16912.3	-4.45946	45987.2	26913.9
-1.95495	8385.57	6370.54	-2.96997	7750.17	7743.17	-4.11111	21044.6	17065.3	-4.44745	46572.6	27173.5
-1.94394	8471.89	6406.39	-2.95796	7857.46	7830.65	-4.0991	21308.7	17219.1	-4.43544	47164.1	27434.9
-1.93293	8558.56	6442.22	-2.94595	7965.97	7918.92	-4.08709	21575.2	17373.7	-4.42342	47761.8	27698.1
-1.92192	8645.58	6478.03	-2.93393	8075.7	8008	-4.07508	21844.3	17529.1	-4.41141	48365.6	27963.3
-1.91091	8732.96	6513.83	-2.92192	8186.67	8097.88	-4.06306	22115.9	17685.2	-4.3994	48975.5	28230.3
-1.8999	8820.67	6549.6	-2.90991	8298.88	8188.56	-4.05105	22390	17842.1	-4.38739	49591.8	28499.2
-1.88889	8908.72	6585.36	-2.8979	8412.35	8280.06	-4.03904	22666.7	17999.7	-4.37538	50214.3	28769.9
-1.87788	8997.11	6621.09	-2.88589	8527.08	8372.38	-4.02703	22946	18158.1	-4.36336	50843.2	29042.6
-1.86687	9085.82	6656.8	-2.87387	8643.09	8465.53	-4.01502	23227.8	18317.3	-4.35135	51478.5	29317.2
-1.85586	9174.85	6692.48	-2.86186	8760.39	8559.5	-4.003	23512.3	18477.2	-4.33934	52120.2	29593.7
-1.84484	9264.2	6728.13	-2.84985	8878.98	8654.31	-3.99099	23799.3	18637.8	-4.32733	52768.4	29872.1
-1.83383	9353.86	6763.76	-2.83784	8998.88	8749.95	-3.97898	24089	18799.2	-4.31532	53423.2	30152.5
-1.82282	9443.83	6799.36	-2.82583	9120.09	8846.44	-3.96697	24381.3	18961.4	-4.3033	54084.5	30434.8
-1.81181	9534.11	6834.92	-2.81381	9242.63	8943.78	-3.95495	24676.2	19124.3	-4.29129	54752.4	30719
-1.8008	9624.67	6870.46	-2.8018	9366.52	9041.97	-3.94294	24973.9	19287.9	-4.27928	55427	31005.1
-1.78979	9715.54	6905.96	-2.78979	9491.74	9141.03	-3.93093	25274.1	19452.3	-4.26727	56108.3	31293.3
-1.77878	9806.68	6941.43	-2.77778	9618.33	9240.94	-3.91892	25577.1	19617.4	-4.25526	56796.4	31583.3
-1.76777	9898.11	6976.86	-2.76577	9746.29	9341.73	-3.90691	25882.8	19783.3	-4.24324	57491.3	31875.4
-1.75676	9989.82	7012.26	-2.75375	9875.62	9443.39	-3.89489	26191.2	19949.9	-4.23123	58193.1	32169.4
-1.74575	10081.8	7047.62	-2.74174	10006.4	9545.94	-3.88288	26502.3	20117.2	-4.21922	58901.8	32465.4
-1.73473	10174	7082.94	-2.72973	10138.5	9649.36	-3.87087	26816.1	20285.3	-4.20721	59617.4	32763.4
-1.72372	10266.5	7118.22	-2.71772	10272	9753.68	-3.85886	27132.7	20454.1	-4.1952	60340	33063.4
-1.71271	10359.3	7153.46	-2.70571	10407	9858.9	-3.84685	27452.1	20623.6	-4.18318	61069.7	33365.4
-1.7017	10452.3	7188.65	-2.69369	10543.4	9965.01	-3.83483	27774.2	20793.8	-4.17117	61806.5	33669.4
-1.69069	10545.5	7223.81	-2.68168	10681.2	10072	-3.82282	28099.2	20964.8	-4.15916	62550.5	33975.4
-1.67968	10639	7258.92	-2.66967	10820.5	10180	-3.81081	28426.9	21136.4	-4.14715	63301.6	34283.4
-1.66867	10732.8	7293.98	-2.65766	10961.3	10288.8	-3.7988	28757.5	21308.8	-4.13514	64060	34593.4
-1.65766	10826.7	7328.99	-2.64565	11103.5	10398.6	-3.78679	29090.8	21481.9	-4.12312	64825.7	34905.5
-1.64665	10920.9	7363.96	-2.63363	11247.2	10509.3	-3.77477	29427.1	21655.7	-4.11111	65598.7	35219.6
-1.63564	11015.3	7398.88	-2.62162	11392.5	10620.9	-3.76276	29766.1	21830.2	-4.0991	66379.2	35535.8
-1.62462	11109.9	7433.75	-2.60961	11539.2	10733.5	-3.75075	30108.1	22005.5	-4.08709	67167	35854
-1.61361	11204.7	7468.56	-2.5976	11687.5	10847	-3.73874	30452.9	22181.4	-4.07508	67962.4	36174.3
-1.6026	11299.7	7503.33	-2.58559	11837.2	10961.4	-3.72673	30800.6	22358	-4.06306	68765.3	36496.6
-1.59159	11394.9	7538.04	-2.57357	11988.6	11076.9	-3.71471	31151.2	22535.3	-4.05105	69575.8	36821
-1.58058	11490.3	7572.7	-2.56156	12141.4	11193.2	-3.7027	31504.7	22713.3	-4.03904	70393.9	37147.5
-1.56957	11585.9	7607.3	-2.54955	12295.9	11310.6	-3.69069	31861.1	22892	-4.02703	71219.8	37476.1
-1.55856	11681.6	7641.84	-2.53754	12451.9	11428.9	-3.67868	32220.5	23071.4	-4.01502	72053.3	37806.8
-1.54755	11777.6	7676.33	-2.52553	12609.5	11548.1	-3.66667	32582.9	23251.5	-4.003	72894.7	38139.5
-1.53654	11873.7	7710.76	-2.51351	12768.7	11668.4	-3.65465	32948.2	23432.2	-3.99099	73743.9	38474.4
-1.52553	11969.9	7745.13	-2.5015	12929.6	11789.6	-3.64264	33316.4	23613.7	-3.97898	74601	38811.3
-1.51451	12066.3	7779.44	-2.48949	13092	11911.9	-3.63063	33687.7	23795.8	-3.96697	75466	39150.4
-1.5035	12162.9	7813.69	-2.47748	13256.1	12035.1	-3.61862	34061.9	23978.6	-3.95495	76339	39491.6
-1.49249	12259.6	7847.88	-2.46547	13421.8	12159.3	-3.60661	34439.2	24162	-3.94294	77220.1	39834.9
-1.48148	12356.5	7882	-2.45345	13589.1	12284.6	-3.59459	34819.4	24346.1	-3.93093	78109.2	40180.4
-1.47047	12453.5	7916.06	-2.44144	13758.2	12410.8	-3.58258	35202.7	24530.9	-3.91892	79006.5	40527.9
-1.45946	12550.6	7950.06	-2.42943	13928.9	12538.1	-3.57057	35589.1	24716.3	-3.90691	79912	40877.7
-1.44845	12647.8	7983.98	-2.41742	14101.3	12666.3	-3.55856	35978.5	24902.4	-3.89489	80825.7	41229.5
-1.43744	12745.2	8017.85	-2.40541	14275.4	12795.7	-3.54655	36371	25089.2	-3.88288	81747.7	41583.6
-1.42643	12842.7	8051.64	-2.39339	14451.2	12926	-3.53453	36766.5	25276.6	-3.87087	82678.1	41939.8
-1.41542	12940.3	8085.37	-2.38138	14628.7	13057.4	-3.52252	37165.1	25464.6	-3.85886	83616.8	42298.1
-1.4044	13038	8119.02	-2.36937	14808	13189.8	-3.51051	37566.9	25653.3	-3.84685	84564	42658.6
-1.39339	13135.8	8152.61	-2.35736	14989	13323.3	-3.4985	37971.7	25842.6	-3.83483	85519.7	43021.4
-1.38238	13233.6	8186.13	-2.34535	15171.8	13457.8	-3.48649	38379.7	26032.6	-3.82282	86484	43386.2
-1.37137	13331.6	8219.57	-2.33333	15356.3	13593.4	-3.47447	38790.7	26223.2	-3.81081	87456.8	43753.3
-1.36036	13429.7	8252.94	-2.32132	15542.6	13730	-3.46246	39205	26414.4	-3.7988	88438.3	44122.6
-1.34935	13527.8	8286.24	-2.30931	15730.8	13867.8	-3.45045	39622.4	26606.2	-3.78679	89428.5	44494
-1.33834	13626	8319.47	-2.2973	15920.7	14006.6	-3.43844	40042.9	26798.7	-3.77477	90427.5	44867.7
-1.32733	13724.2	8352.62	-2.28529	16112.4	14146.4	-3.42643	40466.6	26991.8	-3.76276	91435.2	45243.6
-1.31632	13822.6	8385.69	-2.27327	16306	14287.4	-3.41441	40893.5	27185.5	-3.75075	92451.8	45621.7
-1.30531	13920.9	8418.69	-2.26126	16501.4	14429.4	-3.4024	41323.6	27379.8	-3.73874	93477.3	46002
-1.29429	14019.4	8451.61	-2.24925	16698.6	14572.6	-3.39039	41756.9	27574.7	-3.72673	94511.8	46384.5
-1.28328	14117.8	8484.45	-2.23724	16897.7	14716.8	-3.37838	42193.4	27770.3	-3.71471	95555.3	46769.3
-1.27227	14216.4	8517.21	-2.22523	17098.7	14862.2	-3.36637	42633.1	27966.4	-3.7027	96607.8	47156.3
-1.26126	14314.9	8549.9	-2.21321	17301.6	15008.7	-3.35435	43076.1	28163.1	-3.69069	97669.5	47545.6
-1.25025	14413.5	8582.5	-2.2012	17506.3	15156.3	-3.34234	43522.3	28360.4	-3.67868	98740.3	47937
-1.23924	14512.1	8615.03	-2.18919	17713	15305	-3.33033	43971.8	28558.4	-3.66667	99820.4	48330.8
-1.22823	14610.7	8647.47	-2.17718	17921.6	15454.8	-3.31832	44424.5	28756.9	-3.65465	100910	48726.8
-1.21722	14709.3	8679.83	-2.16517	18132.1	15605.8	-3.30631	44880.5	28955.9	-3.64264	102008	49125
-1.20621	14808	8712.11	-2.15315	18344.6	15757.9	-3.29429	45339.8	29155.6	-3.63063	103116	49525.6
-1.1952	14906.6	8744.31	-2.14114	18559	15911.2	-3.28228	45802.4	29355.8	-3.61862	104234	49928.4
-1.18418	15005.3	8776.42	-2.12913	18775.4	16065.6	-3.27027	46268.2	29556.6	-3.60661	105361	50333.4
-1.17317	15103.9	8808.45	-2.11712	18993.8	16221.2	-3.25826	46737.4	29758	-3.59459	106497	50740.8
-1.16216	15202.5	8840.39	-2.10511	19214.1	16377.9	-3.24625	47209.9	29959.9	-3.58258	107643	51150.4
-1.15115	15301.1	8872.25	-2.09309	19436.5	16535.8	-3.23423	47685.7	30162.4	-3.57057	108799	51562.3
-1.14014	15399.7	8904.02	-2.08108	19660.9	16694.8	-3.22222	48164.9	30365.5	-3.55856	109964	51976.5
-1.12913	15498.3	8935.7	-2.06907	19887.3	16855.1	-3.21021	48647.4	30569.1	-3.54655	111139	52393.1
-1.11812	15596.8	8967.3	-2.05706	20115.7	17016.5	-3.1982	49133.3	30773.2	-3.53453	112324	52811.9
-1.10711	15695.3	8998.81	-2.04505	20346.2	17179.1	-3.18619	49622.5	30977.9	-3.52252	113519	53233
-1.0961	15793.8	9030.23	-2.03303	20578.7	17342.9	-3.17417	50115.1	31183.2	-3.51051	114723	53656.4
-1.08509	15892.2	9061.56	-2.02102	20813.4	17507.9	-3.16216	50611.1	31388.9	-3.4985	115938	54082.2
-1.07407	15990.6	9092.8	-2.00901	21050.1	17674.1	-3.15015	51110.4	31595.2	-3.48649	117162	54510.3
-1.06306	16088.9	9123.95	-1.997	21288.9	17841.5	-3.13814	51613.2	31802.1	-3.47447	118397	54940.7
-1.05205	16187.2	9155.02	-1.98498	21529.8	18010.1	-3.12613	52119.4	32009.4	-3.46246	119642	55373.4
-1.04104	16285.4	9185.99	-1.97297	21772.8	18180	-3.11411	52628.9	32217.3	-3.45045	120896	55808.5
-1.03003	16383.5	9216.87	-1.96096	22018	18351.1	-3.1021	53141.9	32425.7	-3.43844	122162	56245.9
-1.01902	16481.5	9247.65	-1.94895	22265.3	18523.4	-3.09009	53658.4	32634.6	-3.42643	123437	56685.6
-1.00801	16579.5	9278.35	-1.93694	22514.8	18696.9	-3.07808	54178.2	32844	-3.41441	124722	57127.7
-0.997	16677.4	9308.95	-1.92492	22766.4	18871.7	-3.06607	54701.5	33053.9	-3.4024	126018	57572.1
-0.98599	16775.2	9339.46	-1.91291	23020.3	19047.7	-3.05405	55228.3	33264.3	-3.39039	127325	58018.9
-0.97497	16873	9369.88	-1.9009	23276.3	19225	-3.04204	55758.5	33475.2	-3.37838	128642	58468.1
-0.96396	16970.6	9400.2	-1.88889	23534.5	19403.5	-3.03003	56292.2	33686.6	-3.36637	129969	58919.6
-0.95295	17068.1	9430.43	-1.87688	23794.9	19583.3	-3.01802	56829.3	33898.5	-3.35435	131307	59373.5
-0.94194	17165.6	9460.56	-1.86486	24057.6	19764.3	-3.00601	57370	34110.9	-3.34234	132656	59829.7
-0.93093	17262.9	9490.6	-1.85285	24322.5	19946.6	-2.99399	57914.1	34323.7	-3.33033	134015	60288.3
-0.91992	17360.1	9520.54	-1.84084	24589.6	20130.2	-2.98198	58461.7	34537	-3.31832	135385	60749.3
-0.90891	17457.2	9550.38	-1.82883	24859.1	20315.1	-2.96997	59012.8	34750.8	-3.30631	136766	61212.7
-0.8979	17554.2	9580.13	-1.81682	25130.7	20501.3	-2.95796	59567.4	34965.1	-3.29429	138157	61678.4
-0.88689	17651.1	9609.79	-1.8048	25404.7	20688.8	-2.94595	60125.5	35179.8	-3.28228	139560	62146.6
-0.87588	17747.8	9639.34	-1.79279	25681	20877.5	-2.93393	60687.2	35395	-3.27027	140973	62617.1
-0.86486	17844.4	9668.8	-1.78078	25959.6	21067.6	-2.92192	61252.4	35610.6	-3.25826	142398	63090.1
-0.85385	17940.9	9698.16	-1.76877	26240.5	21259	-2.90991	61821.1	35826.7	-3.24625	143833	63565.4
-0.84284	18037.2	9727.43	-1.75676	26523.7	21451.7	-2.8979	62393.3	36043.2	-3.23423	145279	64043.1
-0.83183	18133.4	9756.59	-1.74474	26809.3	21645.7	-2.88589	62969.1	36260.1	-3.22222	146737	64523.3
-0.82082	18229.5	9785.66	-1.73273	27097.3	21841	-2.87387	63548.4	36477.5	-3.21021	148206	65005.8
-0.80981	18325.3	9814.63	-1.72072	27387.6	22037.7	-2.86186	64131.3	36695.3	-3.1982	149686	65490.8
-0.7988	18421.1	9843.5	-1.70871	27680.3	22235.6	-2.84985	64717.8	36913.6	-3.18619	151178	65978.1
-0.78779	18516.7	9872.26	-1.6967	27975.4	22435	-2.83784	65307.8	37132.3	-3.17417	152680	66467.9
-0.77678	18612.1	9900.93	-1.68468	28272.9	22635.6	-2.82583	65901.4	37351.4	-3.16216	154195	66960.1
-0.76577	18707.4	9929.5	-1.67267	28572.8	22837.7	-2.81381	66498.6	37570.9	-3.15015	155720	67454.8
-0.75475	18802.5	9957.97	-1.66066	28875.1	23041.1	-2.8018	67099.3	37790.8	-3.13814	157257	67951.8
-0.74374	18897.4	9986.34	-1.64865	29179.9	23245.8	-2.78979	67703.7	38011.1	-3.12613	158806	68451.3
-0.73273	18992.2	10014.6	-1.63664	29487.1	23451.9	-2.77778	68311.6	38231.8	-3.11411	160366	68953.2
-0.72172	19086.7	10042.8	-1.62462	29796.8	23659.4	-2.76577	68923.2	38453	-3.1021	161938	69457.6
-0.71071	19181.1	10070.8	-1.61261	30109	23868.2	-2.75375	69538.3	38674.5	-3.09009	163522	69964.4
-0.6997	19275.3	10098.8	-1.6006	30423.6	24078.4	-2.74174	70157	38896.4	-3.07808	165117	70473.6
-0.68869	19369.4	10126.7	-1.58859	30740.8	24290.1	-2.72973	70779.4	39118.7	-3.06607	166725	70985.3
-0.67768	19463.2	10154.4	-1.57658	31060.5	24503.1	-2.71772	71405.4	39341.3	-3.05405	168344	71499.4
-0.66667	19556.8	10182.1	-1.56456	31382.7	24717.5	-2.70571	72034.9	39564.4	-3.04204	169975	72015.9
-0.65566	19650.3	10209.7	-1.55255	31707.4	24933.3	-2.69369	72668.2	39787.8	-3.03003	171618	72535
-0.64464	19743.5	10237.1	-1.54054	32034.6	25150.5	-2.68168	73305	40011.6	-3.01802	173273	73056.4
-0.63363	19836.6	10264.5	-1.52853	32364.5	25369.1	-2.66967	73945.5	40235.7	-3.00601	174940	73580.4
-0.62262	19929.4	10291.7	-1.51652	32696.8	25589.1	-2.65766	74589.6	40460.2	-2.99399	176619	74106.7
-0.61161	20022	10318.9	-1.5045	33031.8	25810.5	-2.64565	75237.3	40685	-2.98198	178310	74635.6
-0.6006	20114.4	10345.9	-1.49249	33369.4	26033.4	-2.63363	75888.7	40910.2	-2.96997	180014	75166.9
-0.58959	20206.6	10372.9	-1.48048	33709.5	26257.7	-2.62162	76543.7	41135.8	-2.95796	181730	75700.6
-0.57858	20298.6	10399.7	-1.46847	34052.3	26483.5	-2.60961	77202.4	41361.6	-2.94595	183458	76236.9
-0.56757	20390.4	10426.5	-1.45646	34397.7	26710.6	-2.5976	77864.8	41587.9	-2.93393	185199	76775.6
-0.55656	20481.9	10453.1	-1.44444	34745.7	26939.3	-2.58559	78530.8	41814.4	-2.92192	186952	77316.7
-0.54555	20573.2	10479.6	-1.43243	35096.4	27169.3	-2.57357	79200.4	42041.3	-2.90991	188717	77860.4
-0.53453	20664.3	10506.1	-1.42042	35449.8	27400.8	-2.56156	79873.7	42268.5	-2.8979	190495	78406.5
-0.52352	20755.2	10532.4	-1.40841	35805.8	27633.8	-2.54955	80550.7	42496	-2.88589	192286	78955.1
-0.51251	20845.8	10558.6	-1.3964	36164.5	27868.3	-2.53754	81231.3	42723.8	-2.87387	194089	79506.2
-0.5015	20936.2	10584.7	-1.38438	36525.9	28104.2	-2.52553	81915.7	42951.9	-2.86186	195904	80059.7
-0.49049	21026.3	10610.7	-1.37237	36890	28341.6	-2.51351	82603.6	43180.4	-2.84985	197733	80615.7
-0.47948	21116.2	10636.7	-1.36036	37256.8	28580.4	-2.5015	83295.3	43409.1	-2.83784	199574	81174.3
-0.46847	21205.9	10662.5	-1.34835	37626.3	28820.8	-2.48949	83990.6	43638.1	-2.82583	201428	81735.3
-0.45746	21295.3	10688.2	-1.33634	37998.6	29062.6	-2.47748	84689.6	43867.4	-2.81381	203295	82298.7
-0.44645	21384.5	10713.8	-1.32432	38373.6	29306	-2.46547	85392.3	44097.1	-2.8018	205175	82864.7
-0.43544	21473.4	10739.3	-1.31231	38751.4	29550.8	-2.45345	86098.7	44326.9	-2.78979	207068	83433.2
-0.42442	21562.1	10764.7	-1.3003	39132	29797.1	-2.44144	86808.7	44557.1	-2.77778	208974	84004.1
-0.41341	21650.5	10790	-1.28829	39515.3	30045	-2.42943	87522.5	44787.5	-2.76577	210893	84577.5
-0.4024	21738.6	10815.2	-1.27628	39901.4	30294.3	-2.41742	88239.9	45018.3	-2.75375	212825	85153.5
-0.39139	21826.5	10840.2	-1.26426	40290.4	30545.2	-2.40541	88961	45249.2	-2.74174	214770	85731.9
-0.38038	21914.2	10865.2	-1.25225	40682.1	30797.6	-2.39339	89685.8	45480.5	-2.72973	216729	86312.8
-0.36937	22001.6	10890.1	-1.24024	41076.7	31051.5	-2.38138	90414.3	45711.9	-2.71772	218701	86896.2
-0.35836	22088.7	10914.9	-1.22823	41474.1	31306.9	-2.36937	91146.5	45943.7	-2.70571	220686	87482.2
-0.34735	22175.5	10939.5	-1.21622	41874.4	31563.9	-2.35736	91882.3	46175.7	-2.69369	222684	88070.6
-0.33634	22262.1	10964.1	-1.2042	42277.5	31822.4	-2.34535	92621.9	46407.9	-2.68168	224696	88661.5
-0.32533	22348.4	10988.6	-1.19219	42683.5	32082.5	-2.33333	93365.1	46640.4	-2.66967	226721	89254.9
-0.31431	22434.4	11012.9	-1.18018	43092.4	32344.1	-2.32132	94112.1	46873.1	-2.65766	228760	89850.8
-0.3033	22520.2	11037.2	-1.16817	43504.2	32607.2	-2.30931	94862.7	47106	-2.64565	230812	90449.2
-0.29229	22605.7	11061.3	-1.15616	43918.8	32871.9	-2.2973	95617	47339.1	-2.63363	232878	91050.1
-0.28128	22690.9	11085.4	-1.14414	44336.4	33138.2	-2.28529	96375	47572.5	-2.62162	234957	91653.5
-0.27027	22775.8	11109.3	-1.13213	44756.9	33406.1	-2.27327	97136.7	47806.1	-2.60961	237050	92259.4
-0.25926	22860.5	11133.2	-1.12012	45180.4	33675.5	-2.26126	97902.1	48039.9	-2.5976	239157	92867.9
-0.24825	22944.8	11156.9	-1.10811	45606.7	33946.5	-2.24925	98671.2	48273.9	-2.58559	241278	93478.8
-0.23724	23028.9	11180.6	-1.0961	46036.1	34219	-2.23724	99444	48508.1	-2.57357	243412	94092.2
-0.22623	23112.7	11204.1	-1.08408	46468.4	34493.2	-2.22523	100220	48742.5	-2.56156	245561	94708.1
-0.21522	23196.2	11227.5	-1.07207	46903.7	34768.9	-2.21321	101001	48977.1	-2.54955	247723	95326.6
-0.2042	23279.4	11250.8	-1.06006	47341.9	35046.3	-2.2012	101784	49211.9	-2.53754	249899	95947.5
-0.19319	23362.4	11274.1	-1.04805	47783.2	35325.2	-2.18919	102572	49446.9	-2.52553	252089	96571
-0.18218	23445	11297.2	-1.03604	48227.5	35605.7	-2.17718	103363	49682.1	-2.51351	254294	97196.9
-0.17117	23527.4	11320.2	-1.02402	48674.7	35887.9	-2.16517	104158	49917.4	-2.5015	256512	97825.4
-0.16016	23609.4	11343.1	-1.01201	49125	36171.6	-2.15315	104957	50152.9	-2.48949	258744	98456.4
-0.14915	23691.2	11366	-1	49578.4	36457	-2.14114	105759	50388.6	-2.47748	260991	99089.8
-0.13814	23772.6	11388.7	-0.98799	50034.8	36744	-2.12913	106565	50624.4	-2.46547	263252	99725.8
-0.12713	23853.8	11411.3	-0.97598	50494.2	37032.6	-2.11712	107375	50860.5	-2.45345	265527	100364
-0.11612	23934.7	11433.8	-0.96396	50956.8	37322.8	-2.10511	108188	51096.6	-2.44144	267817	101005
-0.10511	24015.2	11456.2	-0.95195	51422.4	37614.6	-2.09309	109005	51332.9	-2.42943	270121	101649
-0.09409	24095.5	11478.5	-0.93994	51891	37908.1	-2.08108	109825	51569.4	-2.41742	272439	102295
-0.08308	24175.5	11500.7	-0.92793	52362.8	38203.3	-2.06907	110650	51806	-2.40541	274772	102943
-0.07207	24255.2	11522.8	-0.91592	52837.7	38500.1	-2.05706	111478	52042.7	-2.39339	277119	103594
-0.06106	24334.5	11544.8	-0.9039	53315.7	38798.5	-2.04505	112309	52279.6	-2.38138	279481	104248
-0.05005	24413.6	11566.7	-0.89189	53796.8	39098.6	-2.03303	113145	52516.6	-2.36937	281857	104904
-0.03904	24492.3	11588.5	-0.87988	54281.1	39400.3	-2.02102	113984	52753.7	-2.35736	284248	105562
-0.02803	24570.8	11610.2	-0.86787	54768.5	39703.7	-2.00901	114826	52991	-2.34535	286654	106223
-0.01702	24648.9	11631.8	-0.85586	55259.1	40008.7	-1.997	115673	53228.3	-2.33333	289074	106887
-0.00601	24726.8	11653.3	-0.84384	55752.8	40315.5	-1.98498	116523	53465.8	-2.32132	291509	107553
0.00501	24804.3	11674.7	-0.83183	56249.7	40623.8	-1.97297	117376	53703.4	-2.30931	293959	108221
0.01602	24881.5	11696	-0.81982	56749.8	40933.9	-1.96096	118234	53941.1	-2.2973	296424	108892
0.02703	24958.4	11717.2	-0.80781	57253.1	41245.7	-1.94895	119094	54178.9	-2.28529	298904	109566
0.03804	25035	11738.3	-0.7958	57759.6	41559.1	-1.93694	119959	54416.8	-2.27327	301398	110242
0.04905	25111.3	11759.3	-0.78378	58269.3	41874.2	-1.92492	120827	54654.8	-2.26126	303908	110920
0.06006	25187.3	11780.2	-0.77177	58782.2	42191	-1.91291	121699	54892.9	-2.24925	306433	111602
0.07107	25262.9	11801	-0.75976	59298.3	42509.5	-1.9009	122574	55131	-2.23724	308972	112285
0.08208	25338.3	11821.7	-0.74775	59817.7	42829.7	-1.88889	123453	55369.2	-2.22523	311527	112971
0.09309	25413.3	11842.4	-0.73574	60340.3	43151.6	-1.87688	124336	55607.6	-2.21321	314097	113659
0.1041	25488	11862.9	-0.72372	60866.2	43475.2	-1.86486	125222	55846	-2.2012	316682	114350
0.11512	25562.5	11883.3	-0.71171	61395.4	43800.5	-1.85285	126112	56084.4	-2.18919	319282	115044
0.12613	25636.5	11903.6	-0.6997	61927.8	44127.6	-1.84084	127006	56322.9	-2.17718	321897	115740
0.13714	25710.3	11923.8	-0.68769	62463.5	44456.3	-1.82883	127903	56561.5	-2.16517	324528	116438
0.14815	25783.8	11943.9	-0.67568	63002.5	44786.8	-1.81682	128804	56800.2	-2.15315	327174	117139
0.15916	25856.9	11963.9	-0.66366	63544.8	45119	-1.8048	129708	57038.8	-2.14114	329835	117843
0.17017	25929.8	11983.9	-0.65165	64090.5	45452.9	-1.79279	130616	57277.6	-2.12913	332512	118549
0.18118	26002.3	12003.7	-0.63964	64639.4	45788.5	-1.78078	131527	57516.4	-2.11712	335204	119257
0.19219	26074.5	12023.4	-0.62763	65191.7	46125.9	-1.76877	132442	57755.2	-2.10511	337912	119968
0.2032	26146.4	12043.1	-0.61562	65747.2	46465	-1.75676	133361	57994	-2.09309	340635	120681
0.21421	26217.9	12062.6	-0.6036	66306.2	46805.9	-1.74474	134283	58232.9	-2.08108	343374	121397
0.22523	26289.2	12082	-0.59159	66868.5	47148.5	-1.73273	135209	58471.9	-2.06907	346129	122115
0.23624	26360.1	12101.4	-0.57958	67434.1	47492.9	-1.72072	136138	58710.8	-2.05706	348899	122836
0.24725	26430.7	12120.6	-0.56757	68003.1	47839	-1.70871	137071	58949.8	-2.04505	351684	123559
0.25826	26501	12139.8	-0.55556	68575.5	48186.8	-1.6967	138007	59188.7	-2.03303	354486	124285
0.26927	26571	12158.8	-0.54354	69151.3	48536.4	-1.68468	138947	59427.7	-2.02102	357303	125013
0.28028	26640.7	12177.8	-0.53153	69730.5	48887.8	-1.67267	139891	59666.7	-2.00901	360136	125744
0.29129	26710	12196.7	-0.51952	70313.1	49241	-1.66066	140838	59905.8	-1.997	362985	126477
0.3023	26779	12215.5	-0.50751	70899	49595.9	-1.64865	141788	60144.8	-1.98498	365849	127212
0.31331	26847.7	12234.2	-0.4955	71488.4	49952.6	-1.63664	142742	60383.8	-1.97297	368730	127950
0.32432	26916.1	12252.7	-0.48348	72081.3	50311	-1.62462	143700	60622.8	-1.96096	371626	128691
0.33534	26984.2	12271.2	-0.47147	72677.5	50671.3	-1.61261	144661	60861.8	-1.94895	374539	129433
0.34635	27051.9	12289.6	-0.45946	73277.2	51033.3	-1.6006	145625	61100.8	-1.93694	377467	130179
0.35736	27119.4	12308	-0.44745	73880.3	51397.1	-1.58859	146593	61339.7	-1.92492	380411	130927
0.36837	27186.5	12326.2	-0.43544	74486.9	51762.7	-1.57658	147565	61578.7	-1.91291	383372	131677
0.37938	27253.3	12344.3	-0.42342	75097	52130.1	-1.56456	148540	61817.6	-1.9009	386349	132429
0.39039	27319.8	12362.3	-0.41141	75710.5	52499.2	-1.55255	149518	62056.5	-1.88889	389341	133185
0.4014	27385.9	12380.3	-0.3994	76327.5	52870.2	-1.54054	150500	62295.3	-1.87688	392350	133942
0.41241	27451.8	12398.1	-0.38739	76948	53243	-1.52853	151486	62534.2	-1.86486	395375	134702
0.42342	27517.3	12415.9	-0.37538	77571.9	53617.6	-1.51652	152474	62772.9	-1.85285	398416	135464
0.43443	27582.6	12433.6	-0.36336	78199.4	53993.9	-1.5045	153467	63011.7	-1.84084	401474	136229
0.44545	27647.5	12451.1	-0.35135	78830.4	54372.1	-1.49249	154462	63250.4	-1.82883	404548	136997
0.45646	27712	12468.6	-0.33934	79464.9	54752.1	-1.48048	155461	63489	-1.81682	407638	137766
0.46747	27776.3	12486	-0.32733	80102.9	55133.9	-1.46847	156464	63727.6	-1.8048	410744	138538
0.47848	27840.3	12503.3	-0.31532	80744.4	55517.5	-1.45646	157470	63966.1	-1.79279	413867	139313
0.48949	27903.9	12520.6	-0.3033	81389.5	55903	-1.44444	158479	64204.6	-1.78078	417007	140090
0.5005	27967.2	12537.7	-0.29129	82038.1	56290.3	-1.43243	159492	64443	-1.76877	420162	140869
0.51151	28030.3	12554.7	-0.27928	82690.2	56679.3	-1.42042	160508	64681.4	-1.75676	423335	141651
0.52252	28093	12571.7	-0.26727	83345.9	57070.3	-1.40841	161527	64919.6	-1.74474	426524	142435
0.53353	28155.3	12588.6	-0.25526	84005.2	57463	-1.3964	162550	65157.8	-1.73273	429729	143221
0.54454	28217.4	12605.3	-0.24324	84668	57857.6	-1.38438	163576	65395.9	-1.72072	432951	144010
0.55556	28279.2	12622	-0.23123	85334.4	58254	-1.37237	164606	65634	-1.70871	436189	144802
0.56657	28340.6	12638.6	-0.21922	86004.3	58652.3	-1.36036	165639	65871.9	-1.6967	439444	145595
0.57758	28401.8	12655.1	-0.20721	86677.9	59052.4	-1.34835	166675	66109.8	-1.68468	442716	146392
0.58859	28462.6	12671.6	-0.1952	87355	59454.3	-1.33634	167714	66347.6	-1.67267	446005	147190
0.5996	28523.1	12687.9	-0.18318	88035.7	59858.1	-1.32432	168757	66585.2	-1.66066	449310	147991
0.61061	28583.3	12704.2	-0.17117	88720.1	60263.7	-1.31231	169803	66822.8	-1.64865	452632	148794
0.62162	28643.2	12720.3	-0.15916	89408	60671.2	-1.3003	170853	67060.3	-1.63664	455971	149600
0.63263	28702.8	12736.4	-0.14715	90099.6	61080.5	-1.28829	171905	67297.7	-1.62462	459326	150408
0.64364	28762.1	12752.4	-0.13514	90794.8	61491.7	-1.27628	172961	67534.9	-1.61261	462698	151218
0.65465	28821.1	12768.3	-0.12312	91493.5	61904.7	-1.26426	174021	67772.1	-1.6006	466088	152031
0.66567	28879.7	12784.2	-0.11111	92196	62319.6	-1.25225	175083	68009.1	-1.58859	469494	152846
0.67668	28938.1	12799.9	-0.0991	92902	62736.4	-1.24024	176149	68246	-1.57658	472917	153663
0.68769	28996.2	12815.6	-0.08709	93611.7	63155	-1.22823	177218	68482.8	-1.56456	476357	154483
0.6987	29053.9	12831.1	-0.07508	94325.1	63575.5	-1.21622	178290	68719.5	-1.55255	479814	155305
0.70971	29111.4	12846.6	-0.06306	95042.1	63997.9	-1.2042	179366	68956	-1.54054	483287	156130
0.72072	29168.5	12862	-0.05105	95762.7	64422.1	-1.19219	180444	69192.5	-1.52853	486778	156957
0.73173	29225.3	12877.4	-0.03904	96487.1	64848.2	-1.18018	181526	69428.7	-1.51652	490286	157786
0.74274	29281.9	12892.6	-0.02703	97215	65276.2	-1.16817	182611	69664.9	-1.5045	493811	158617
0.75375	29338.1	12907.8	-0.01502	97946.7	65706.1	-1.15616	183699	69900.9	-1.49249	497353	159451
0.76476	29394.1	12922.9	-0.003	98682	66137.8	-1.14414	184791	70136.7	-1.48048	500912	160287
0.77578	29449.7	12937.9	0.00901	99421	66571.4	-1.13213	185885	70372.5	-1.46847	504489	161125
0.78679	29505	12952.8	0.02102	100164	67006.9	-1.12012	186983	70608	-1.45646	508082	161966
0.7978	29560.1	12967.6	0.03303	100910	67444.3	-1.10811	188084	70843.4	-1.44444	511693	162809
0.80881	29614.8	12982.4	0.04505	101660	67883.6	-1.0961	189188	71078.7	-1.43243	515321	163654
0.81982	29669.3	12997.1	0.05706	102414	68324.7	-1.08408	190295	71313.8	-1.42042	518966	164502
0.83083	29723.4	13011.7	0.06907	103171	68767.8	-1.07207	191405	71548.7	-1.40841	522628	165352
0.84184	29777.3	13026.2	0.08108	103933	69212.7	-1.06006	192518	71783.5	-1.3964	526308	166204
0.85285	29830.8	13040.6	0.09309	104698	69659.5	-1.04805	193635	72018.1	-1.38438	530004	167059
0.86386	29884.1	13055	0.10511	105466	70108.3	-1.03604	194754	72252.5	-1.37237	533719	167916
0.87487	29937.1	13069.2	0.11712	106238	70558.9	-1.02402	195877	72486.8	-1.36036	537450	168775
0.88589	29989.7	13083.4	0.12913	107015	71011.4	-1.01201	197002	72720.9	-1.34835	541199	169636
0.8969	30042.1	13097.6	0.14114	107794	71465.8	-1	198131	72954.8	-1.33634	544965	170499
0.90791	30094.2	13111.6	0.15315	108578	71922.2	-0.98799	199262	73188.5	-1.32432	548749	171365
0.91892	30146	13125.6	0.16517	109365	72380.4	-0.97598	200397	73422	-1.31231	552550	172233
0.92993	30197.6	13139.5	0.17718	110156	72840.5	-0.96396	201534	73655.4	-1.3003	556368	173104
0.94094	30248.8	13153.3	0.18919	110951	73302.5	-0.95195	202675	73888.5	-1.28829	560204	173976
0.95195	30299.7	13167	0.2012	111749	73766.5	-0.93994	203819	74121.5	-1.27628	564057	174851
0.96296	30350.4	13180.7	0.21321	112552	74232.3	-0.92793	204965	74354.3	-1.26426	567928	175728
0.97397	30400.8	13194.3	0.22523	113358	74700.1	-0.91592	206115	74586.8	-1.25225	571816	176608
0.98498	30450.9	13207.8	0.23724	114167	75169.8	-0.9039	207267	74819.2	-1.24024	575722	177489
0.996	30500.7	13221.2	0.24925	114981	75641.4	-0.89189	208423	75051.4	-1.22823	579646	178373
1.00701	30550.2	13234.6	0.26126	115798	76114.9	-0.87988	209581	75283.3	-1.21622	583586	179259
1.01802	30599.4	13247.9	0.27327	116619	76590.3	-0.86787	210742	75515.1	-1.2042	587545	180147
1.02903	30648.4	13261.1	0.28529	117444	77067.6	-0.85586	211906	75746.6	-1.19219	591521	181037
1.04004	30697.1	13274.2	0.2973	118272	77546.9	-0.84384	213073	75977.9	-1.18018	595515	181930
1.05105	30745.5	13287.3	0.30931	119105	78028	-0.83183	214243	76209	-1.16817	599526	182825
1.06206	30793.6	13300.3	0.32132	119941	78511.1	-0.81982	215416	76439.9	-1.15616	603555	183722
1.07307	30841.5	13313.2	0.33333	120781	78996.1	-0.80781	216591	76670.6	-1.14414	607601	184621
1.08408	30889	13326	0.34535	121625	79483.1	-0.7958	217770	76901	-1.13213	611665	185522
1.0951	30936.4	13338.8	0.35736	122472	79971.9	-0.78378	218951	77131.2	-1.12012	615747	186426
1.10611	30983.4	13351.5	0.36937	123323	80462.7	-0.77177	220135	77361.2	-1.10811	619847	187331
1.11712	31030.1	13364.1	0.38138	124178	80955.4	-0.75976	221322	77591	-1.0961	623964	188239
1.12813	31076.6	13376.7	0.39339	125037	81450.1	-0.74775	222511	77820.5	-1.08408	628099	189149
1.13914	31122.8	13389.2	0.40541	125900	81946.6	-0.73574	223704	78049.8	-1.07207	632251	190061
1.15015	31168.8	13401.6	0.41742	126766	82445.1	-0.72372	224899	78278.8	-1.06006	636422	190975
1.16116	31214.5	13413.9	0.42943	127636	82945.5	-0.71171	226097	78507.6	-1.04805	640610	191892
1.17217	31259.9	13426.2	0.44144	128510	83447.9	-0.6997	227297	78736.1	-1.03604	644816	192810
1.18318	31305	13438.4	0.45345	129388	83952.2	-0.68769	228501	78964.4	-1.02402	649039	193731
1.19419	31349.9	13450.6	0.46547	130270	84458.4	-0.67568	229707	79192.5	-1.01201	653281	194654
1.20521	31394.5	13462.6	0.47748	131155	84966.5	-0.66366	230916	79420.3	-1	657540	195579
1.21622	31438.8	13474.6	0.48949	132044	85476.6	-0.65165	232127	79647.8	-0.98799	661817	196506
1.22723	31482.9	13486.6	0.5015	132937	85988.6	-0.63964	233341	79875.1	-0.97598	666112	197435
1.23824	31526.8	13498.4	0.51351	133834	86502.5	-0.62763	234558	80102.1	-0.96396	670424	198366
1.24925	31570.3	13510.2	0.52553	134735	87018.4	-0.61562	235777	80328.9	-0.95195	674755	199299
1.26026	31613.6	13521.9	0.53754	135639	87536.2	-0.6036	236999	80555.4	-0.93994	679103	200235
1.27127	31656.7	13533.6	0.54955	136548	88055.9	-0.59159	238224	80781.7	-0.92793	683469	201172
1.28228	31699.5	13545.2	0.56156	137460	88577.6	-0.57958	239451	81007.6	-0.91592	687853	202112
1.29329	31742	13556.7	0.57357	138376	89101.2	-0.56757	240681	81233.3	-0.9039	692255	203053
1.3043	31784.3	13568.2	0.58559	139295	89626.8	-0.55556	241913	81458.8	-0.89189	696675	203997
1.31532	31826.3	13579.6	0.5976	140219	90154.3	-0.54354	243148	81683.9	-0.87988	701112	204942
1.32633	31868.1	13590.9	0.60961	141146	90683.7	-0.53153	244386	81908.8	-0.86787	705568	205890
1.33734	31909.6	13602.1	0.62162	142077	91215	-0.51952	245626	82133.4	-0.85586	710041	206840
1.34835	31950.9	13613.3	0.63363	143012	91748.3	-0.50751	246868	82357.7	-0.84384	714532	207792
1.35936	31991.9	13624.5	0.64565	143951	92283.6	-0.4955	248113	82581.8	-0.83183	719042	208746
1.37037	32032.7	13635.5	0.65766	144894	92820.7	-0.48348	249361	82805.5	-0.81982	723569	209702
1.38138	32073.2	13646.5	0.66967	145840	93359.8	-0.47147	250611	83029	-0.80781	728114	210659
1.39239	32113.5	13657.5	0.68168	146790	93900.9	-0.45946	251863	83252.2	-0.7958	732676	211619
1.4034	32153.5	13668.4	0.69369	147744	94443.9	-0.44745	253118	83475.1	-0.78378	737257	212581
1.41441	32193.3	13679.2	0.70571	148702	94988.8	-0.43544	254375	83697.7	-0.77177	741856	213545
1.42543	32232.8	13689.9	0.71772	149664	95535.7	-0.42342	255635	83920	-0.75976	746472	214511
1.43644	32272.1	13700.6	0.72973	150629	96084.5	-0.41141	256897	84142	-0.74775	751107	215479
1.44745	32311.2	13711.2	0.74174	151599	96635.2	-0.3994	258162	84363.7	-0.73574	755759	216449
1.45846	32350	13721.8	0.75375	152572	97187.9	-0.38739	259429	84585.1	-0.72372	760430	217420
1.46947	32388.6	13732.3	0.76577	153549	97742.5	-0.37538	260698	84806.2	-0.71171	765118	218394
1.48048	32426.9	13742.7	0.77778	154529	98299	-0.36336	261970	85027	-0.6997	769824	219370
1.49149	32465.1	13753.1	0.78979	155514	98857.5	-0.35135	263244	85247.5	-0.68769	774549	220347
1.5025	32502.9	13763.4	0.8018	156502	99417.9	-0.33934	264520	85467.7	-0.67568	779291	221327
1.51351	32540.6	13773.7	0.81381	157495	99980.3	-0.32733	265798	85687.5	-0.66366	784051	222309
1.52452	32578	13783.9	0.82583	158491	100545	-0.31532	267079	85907.1	-0.65165	788829	223292
1.53554	32615.2	13794	0.83784	159490	101111	-0.3033	268362	86126.3	-0.63964	793625	224277
1.54655	32652.1	13804.1	0.84985	160494	101679	-0.29129	269648	86345.3	-0.62763	798439	225265
1.55756	32688.8	13814.1	0.86186	161501	102249	-0.27928	270935	86563.9	-0.61562	803271	226254
1.56857	32725.3	13824	0.87387	162513	102821	-0.26727	272225	86782.2	-0.6036	808120	227245
1.57958	32761.5	13833.9	0.88589	163528	103395	-0.25526	273517	87000.2	-0.59159	812988	228238
1.59059	32797.6	13843.8	0.8979	164547	103971	-0.24324	274812	87217.8	-0.57958	817874	229233
1.6016	32833.4	13853.6	0.90991	165569	104549	-0.23123	276108	87435.1	-0.56757	822777	230230
1.61261	32869	13863.3	0.92192	166596	105129	-0.21922	277407	87652.1	-0.55556	827699	231228
1.62362	32904.3	13873	0.93393	167626	105710	-0.20721	278708	87868.8	-0.54354	832638	232229
1.63463	32939.4	13882.6	0.94595	168660	106294	-0.1952	280011	88085.2	-0.53153	837596	233231
1.64565	32974.4	13892.1	0.95796	169698	106880	-0.18318	281316	88301.2	-0.51952	842571	234235
1.65666	33009	13901.6	0.96997	170739	107467	-0.17117	282623	88516.9	-0.50751	847564	235241
1.66767	33043.5	13911.1	0.98198	171785	108056	-0.15916	283932	88732.2	-0.4955	852575	236249
1.67868	33077.8	13920.4	0.99399	172834	108648	-0.14715	285244	88947.2	-0.48348	857604	237259
1.68969	33111.8	13929.8	1.00601	173887	109241	-0.13514	286557	89161.9	-0.47147	862651	238270
1.7007	33145.6	13939	1.01802	174944	109836	-0.12312	287872	89376.3	-0.45946	867716	239284
1.71171	33179.2	13948.3	1.03003	176005	110433	-0.11111	289190	89590.3	-0.44745	872799	240299
1.72272	33212.6	13957.4	1.04204	177069	111033	-0.0991	290510	89803.9	-0.43544	877899	241316
1.73373	33245.8	13966.5	1.05405	178137	111634	-0.08709	291831	90017.3	-0.42342	883018	242335
1.74474	33278.8	13975.6	1.06607	179209	112236	-0.07508	293155	90230.2	-0.41141	888154	243355
1.75576	33311.5	13984.6	1.07808	180285	112841	-0.06306	294480	90442.9	-0.3994	893308	244377
1.76677	33344.1	13993.5	1.09009	181364	113448	-0.05105	295808	90655.1	-0.38739	898480	245401
1.77778	33376.4	14002.4	1.1021	182447	114057	-0.03904	297137	90867.1	-0.37538	903670	246427
1.78879	33408.5	14011.2	1.11411	183534	114667	-0.02703	298468	91078.7	-0.36336	908878	247455
1.7998	33440.5	14020	1.12613	184625	115280	-0.01502	299802	91289.9	-0.35135	914104	248484
1.81081	33472.2	14028.8	1.13814	185720	115894	-0.003	301137	91500.8	-0.33934	919347	249515
1.82182	33503.7	14037.4	1.15015	186818	116511	0.00901	302474	91711.3	-0.32733	924608	250548
1.83283	33535	14046.1	1.16216	187920	117129	0.02102	303813	91921.5	-0.31532	929887	251582
1.84384	33566.1	14054.6	1.17417	189026	117749	0.03303	305154	92131.3	-0.3033	935184	252619
1.85485	33597	14063.2	1.18619	190135	118371	0.04505	306496	92340.7	-0.29129	940499	253657
1.86587	33627.8	14071.6	1.1982	191248	118995	0.05706	307841	92549.8	-0.27928	945831	254696
1.87688	33658.3	14080	1.21021	192365	119621	0.06907	309187	92758.6	-0.26727	951182	255738
1.88789	33688.6	14088.4	1.22222	193486	120249	0.08108	310535	92966.9	-0.25526	956549	256781
1.8989	33718.7	14096.7	1.23423	194610	120879	0.09309	311885	93174.9	-0.24324	961935	257825
1.90991	33748.6	14105	1.24625	195739	121510	0.10511	313236	93382.6	-0.23123	967339	258872
1.92092	33778.3	14113.2	1.25826	196871	122144	0.11712	314590	93589.9	-0.21922	972760	259920
1.93193	33807.9	14121.4	1.27027	198006	122779	0.12913	315945	93796.8	-0.20721	978198	260969
1.94294	33837.2	14129.5	1.28228	199146	123416	0.14114	317302	94003.3	-0.1952	983655	262021
1.95395	33866.4	14137.6	1.29429	200289	124056	0.15315	318660	94209.5	-0.18318	989129	263074
1.96496	33895.3	14145.6	1.30631	201435	124697	0.16517	320020	94415.3	-0.17117	994621	264128
1.97598	33924.1	14153.6	1.31832	202586	125340	0.17718	321382	94620.7	-0.15916	1.00013e+06	265185
1.98699	33952.7	14161.5	1.33033	203740	125985	0.18919	322746	94825.8	-0.14715	1.00566e+06	266242
1.998	33981.1	14169.4	1.34234	204898	126631	0.2012	324111	95030.5	-0.13514	1.0112e+06	267302
2.00901	34009.3	14177.2	1.35435	206059	127280	0.21321	325478	95234.8	-0.12312	1.01677e+06	268363
2.02002	34037.3	14185	1.36637	207225	127931	0.22523	326846	95438.8	-0.11111	1.02235e+06	269426
2.03103	34065.2	14192.7	1.37838	208393	128583	0.23724	328216	95642.3	-0.0991	1.02794e+06	270490
2.04204	34092.8	14200.4	1.39039	209566	129238	0.24925	329587	95845.5	-0.08709	1.03356e+06	271556
2.05305	34120.3	14208	1.4024	210742	129894	0.26126	330961	96048.3	-0.07508	1.03919e+06	272623
2.06406	34147.6	14215.6	1.41441	211922	130552	0.27327	332335	96250.7	-0.06306	1.04484e+06	273692
2.07508	34174.7	14223.2	1.42643	213106	131212	0.28529	333711	96452.8	-0.05105	1.05051e+06	274762
2.08609	34201.6	14230.7	1.43844	214293	131874	0.2973	335089	96654.5	-0.03904	1.05619e+06	275834
2.0971	34228.4	14238.1	1.45045	215484	132538	0.30931	336468	96855.7	-0.02703	1.0619e+06	276908
2.10811	34255	14245.5	1.46246	216678	133203	0.32132	337849	97056.6	-0.01502	1.06762e+06	277983
2.11912	34281.4	14252.9	1.47447	217877	133871	0.33333	339231	97257.2	-0.003	1.07335e+06	279060
2.13013	34307.6	14260.2	1.48649	219078	134540	0.34535	340615	97457.3	0.00901	1.07911e+06	280138
2.14114	34333.6	14267.5	1.4985	220284	135211	0.35736	342000	97657	0.02102	1.08488e+06	281217
2.15215	34359.5	14274.7	1.51051	221493	135884	0.36937	343386	97856.4	0.03303	1.09067e+06	282298
2.16316	34385.2	14281.9	1.52252	222706	136559	0.38138	344774	98055.4	0.04505	1.09648e+06	283381
2.17417	34410.8	14289	1.53453	223922	137236	0.39339	346163	98253.9	0.05706	1.1023e+06	284465
2.18519	34436.1	14296.1	1.54655	225142	137915	0.40541	347554	98452.1	0.06907	1.10815e+06	285551
2.1962	34461.3	14303.2	1.55856	226365	138595	0.41742	348946	98649.9	0.08108	1.114e+06	286638
2.20721	34486.3	14310.2	1.57057	227592	139278	0.42943	350339	98847.3	0.09309	1.11988e+06	287726
2.21822	34511.2	14317.2	1.58258	228823	139962	0.44144	351734	99044.4	0.10511	1.12577e+06	288816
2.22923	34535.9	14324.1	1.59459	230057	140648	0.45345	353130	99241	0.11712	1.13169e+06	289907
2.24024	34560.4	14331	1.60661	231295	141336	0.46547	354527	99437.2	0.12913	1.13761e+06	291000
2.25125	34584.8	14337.8	1.61862	232537	142026	0.47748	355926	99633.1	0.14114	1.14356e+06	292094
2.26226	34609	14344.6	1.63063	233782	142717	0.48949	357325	99828.5	0.15315	1.14952e+06	293190
2.27327	34633	14351.4	1.64264	235030	143411	0.5015	358726	100024	0.16517	1.1555e+06	294287
2.28428	34656.9	14358.1	1.65465	236282	144106	0.51351	360129	100218	0.17718	1.1615e+06	295385
2.2953	34680.6	14364.7	1.66667	237538	144803	0.52553	361532	100412	0.18919	1.16751e+06	296485
2.30631	34704.2	14371.4	1.67868	238797	145502	0.53754	362937	100606	0.2012	1.17354e+06	297586
2.31732	34727.6	14378	1.69069	240060	146203	0.54955	364343	100800	0.21321	1.17959e+06	298689
2.32833	34750.8	14384.5	1.7027	241326	146905	0.56156	365750	100993	0.22523	1.18566e+06	299793
2.33934	34773.9	14391	1.71471	242596	147610	0.57357	367158	101185	0.23724	1.19174e+06	300898
2.35035	34796.9	14397.5	1.72673	243869	148316	0.58559	368568	101378	0.24925	1.19784e+06	302005
2.36136	34819.6	14403.9	1.73874	245146	149024	0.5976	369978	101570	0.26126	1.20395e+06	303113
2.37237	34842.2	14410.3	1.75075	246426	149734	0.60961	371390	101761	0.27327	1.21009e+06	304222
2.38338	34864.7	14416.6	1.76276	247710	150446	0.62162	372802	101952	0.28529	1.21624e+06	305332
2.39439	34887	14422.9	1.77477	248997	151159	0.63363	374216	102143	0.2973	1.22241e+06	306444
2.40541	34909.2	14429.2	1.78679	250288	151874	0.64565	375631	102333	0.30931	1.22859e+06	307558
2.41642	34931.2	14435.4	1.7988	251582	152592	0.65766	377047	102523	0.32132	1.23479e+06	308672
2.42743	34953.1	14441.6	1.81081	252880	153310	0.66967	378464	102712	0.33333	1.24101e+06	309788
2.43844	34974.8	14447.8	1.82282	254181	154031	0.68168	379882	102901	0.34535	1.24724e+06	310905
2.44945	34996.4	14453.9	1.83483	255485	154754	0.69369	381301	103090	0.35736	1.25349e+06	312023
2.46046	35017.8	14460	1.84685	256793	155478	0.70571	382721	103278	0.36937	1.25976e+06	313143
2.47147	35039	14466	1.85886	258105	156204	0.71772	384142	103466	0.38138	1.26604e+06	314264
2.48248	35060.2	14472	1.87087	259420	156932	0.72973	385564	103653	0.39339	1.27235e+06	315386
2.49349	35081.2	14478	1.88288	260738	157662	0.74174	386987	103840	0.40541	1.27866e+06	316509
2.5045	35102	14483.9	1.89489	262060	158393	0.75375	388410	104027	0.41742	1.285e+06	317634
2.51552	35122.7	14489.8	1.90691	263385	159126	0.76577	389835	104213	0.42943	1.29135e+06	318760
2.52653	35143.3	14495.6	1.91892	264713	159861	0.77778	391261	104399	0.44144	1.29772e+06	319887
2.53754	35163.7	14501.4	1.93093	266045	160598	0.78979	392687	104584	0.45345	1.3041e+06	321015
2.54855	35184	14507.2	1.94294	267380	161336	0.8018	394114	104769	0.46547	1.3105e+06	322144
2.55956	35204.1	14513	1.95495	268719	162077	0.81381	395543	104954	0.47748	1.31692e+06	323275
2.57057	35224.1	14518.7	1.96697	270061	162819	0.82583	396972	105138	0.48949	1.32335e+06	324407
2.58158	35244	14524.3	1.97898	271406	163562	0.83784	398401	105322	0.5015	1.3298e+06	325540
2.59259	35263.7	14530	1.99099	272755	164308	0.84985	399832	105505	0.51351	1.33627e+06	326674
2.6036	35283.3	14535.6	2.003	274107	165055	0.86186	401264	105688	0.52553	1.34275e+06	327809
2.61461	35302.7	14541.1	2.01502	275463	165804	0.87387	402696	105870	0.53754	1.34925e+06	328945
2.62563	35322.1	14546.7	2.02703	276821	166555	0.88589	404129	106052	0.54955	1.35576e+06	330083
2.63664	35341.3	14552.2	2.03904	278183	167308	0.8979	405562	106234	0.56156	1.36229e+06	331222
2.64765	35360.3	14557.6	2.05105	279548	168062	0.90991	406997	106415	0.57357	1.36884e+06	332361
2.65866	35379.2	14563.1	2.06306	280917	168818	0.92192	408432	106596	0.58559	1.37541e+06	333502
2.66967	35398	14568.4	2.07508	282289	169576	0.93393	409868	106777	0.5976	1.38199e+06	334644
2.68068	35416.7	14573.8	2.08709	283664	170335	0.94595	411305	106957	0.60961	1.38858e+06	335787
2.69169	35435.3	14579.1	2.0991	285043	171096	0.95796	412742	107136	0.62162	1.39519e+06	336932
2.7027	35453.7	14584.4	2.11111	286424	171859	0.96997	414180	107315	0.63363	1.40182e+06	338077
2.71371	35471.9	14589.7	2.12312	287809	172624	0.98198	415618	107494	0.64565	1.40847e+06	339223
2.72472	35490.1	14594.9	2.13514	289197	173390	0.99399	417057	107672	0.65766	1.41513e+06	340370
2.73574	35508.1	14600.1	2.14715	290589	174158	1.00601	418497	107850	0.66967	1.4218e+06	341519
2.74675	35526	14605.3	2.15916	291983	174928	1.01802	419937	108028	0.68168	1.4285e+06	342668
2.75776	35543.8	14610.4	2.17117	293381	175699	1.03003	421378	108205	0.69369	1.4352e+06	343819
2.76877	35561.5	14615.5	2.18318	294782	176472	1.04204	422820	108382	0.70571	1.44193e+06	344970
2.77978	35579	14620.5	2.1952	296187	177247	1.05405	424262	108558	0.71772	1.44867e+06	346123
2.79079	35596.4	14625.6	2.20721	297594	178024	1.06607	425705	108734	0.72973	1.45542e+06	347276
2.8018	35613.7	14630.6	2.21922	299005	178802	1.07808	427148	108909	0.74174	1.46219e+06	348431
2.81281	35630.9	14635.5	2.23123	300418	179582	1.09009	428591	109084	0.75375	1.46898e+06	349587
2.82382	35648	14640.5	2.24324	301835	180363	1.1021	430035	109259	0.76577	1.47578e+06	350743
2.83483	35664.9	14645.4	2.25526	303255	181147	1.11411	431480	109433	0.77778	1.4826e+06	351901
2.84585	35681.7	14650.2	2.26727	304679	181931	1.12613	432925	109607	0.78979	1.48943e+06	353059
2.85686	35698.4	14655.1	2.27928	306105	182718	1.13814	434371	109780	0.8018	1.49628e+06	354218
2.86787	35715	14659.9	2.29129	307535	183506	1.15015	435817	109953	0.81381	1.50315e+06	355379
2.87888	35731.5	14664.7	2.3033	308967	184296	1.16216	437263	110126	0.82583	1.51003e+06	356540
2.88989	35747.8	14669.4	2.31532	310403	185088	1.17417	438710	110298	0.83784	1.51692e+06	357702
2.9009	35764.1	14674.1	2.32733	311842	185881	1.18619	440157	110470	0.84985	1.52383e+06	358865
2.91191	35780.2	14678.8	2.33934	313284	186676	1.1982	441605	110641	0.86186	1.53076e+06	360029
2.92292	35796.2	14683.5	2.35135	314729	187472	1.21021	443053	110812	0.87387	1.5377e+06	361194
2.93393	35812.1	14688.1	2.36336	316177	188270	1.22222	444501	110982	0.88589	1.54466e+06	362360
2.94494	35827.9	14692.7	2.37538	317628	189070	1.23423	445950	111152	0.8979	1.55163e+06	363527
2.95596	35843.6	14697.3	2.38739	319082	189871	1.24625	447398	111322	0.90991	1.55862e+06	364695
2.96697	35859.1	14701.8	2.3994	320539	190674	1.25826	448848	111491	0.92192	1.56562e+06	365863
2.97798	35874.6	14706.4	2.41141	321999	191479	1.27027	450297	111660	0.93393	1.57264e+06	367032
2.98899	35889.9	14710.8	2.42342	323462	192285	1.28228	451747	111828	0.94595	1.57967e+06	368203
3	35905.2	14715.3	2.43544	324928	193093	1.29429	453197	111996	0.95796	1.58672e+06	369374
			2.44745	326398	193903	1.30631	454648	112164	0.96997	1.59378e+06	370546
			2.45946	327870	194714	1.31832	456098	112331	0.98198	1.60086e+06	371718
			2.47147	329345	195526	1.33033	457549	112497	0.99399	1.60795e+06	372892
			2.48348	330823	196341	1.34234	459000	112664	1.00601	1.61506e+06	374066
			2.4955	332304	197157	1.35435	460451	112830	1.01802	1.62218e+06	375241
			2.50751	333788	197974	1.36637	461903	112995	1.03003	1.62932e+06	376417
			2.51952	335275	198793	1.37838	463354	113160	1.04204	1.63647e+06	377594
			2.53153	336764	199614	1.39039	464806	113325	1.05405	1.64364e+06	378771
			2.54354	338257	200436	1.4024	466258	113489	1.06607	1.65082e+06	379950
			2.55556	339753	201260	1.41441	467710	113653	1.07808	1.65801e+06	381129
			2.56757	341251	202085	1.42643	469162	113816	1.09009	1.66522e+06	382308
			2.57958	342753	202912	1.43844	470614	113979	1.1021	1.67245e+06	383489
			2.59159	344257	203740	1.45045	472066	114142	1.11411	1.67969e+06	384670
			2.6036	345764	204570	1.46246	473519	114304	1.12613	1.68694e+06	385852
			2.61562	347274	205402	1.47447	474971	114465	1.13814	1.69421e+06	387035
			2.62763	348787	206235	1.48649	476424	114627	1.15015	1.70149e+06	388218
			2.63964	350302	207069	1.4985	477876	114788	1.16216	1.70879e+06	389402
			2.65165	351821	207906	1.51051	479329	114948	1.17417	1.7161e+06	390587
			2.66366	353342	208743	1.52252	480781	115108	1.18619	1.72342e+06	391773
			2.67568	354866	209583	1.53453	482234	115268	1.1982	1.73076e+06	392959
			2.68769	356392	210423	1.54655	483686	115427	1.21021	1.73812e+06	394146
			2.6997	357922	211265	1.55856	485139	115586	1.22222	1.74549e+06	395333
			2.71171	359454	212109	1.57057	486591	115744	1.23423	1.75287e+06	396521
			2.72372	360989	212954	1.58258	488044	115902	1.24625	1.76026e+06	397710
			2.73574	362527	213801	1.59459	489496	116060	1.25826	1.76767e+06	398899
			2.74775	364067	214650	1.60661	490948	116217	1.27027	1.7751e+06	400089
			2.75976	365610	215499	1.61862	492400	116373	1.28228	1.78253e+06	401280
			2.77177	367156	216350	1.63063	493852	116530	1.29429	1.78999e+06	402471
			2.78378	368705	217203	1.64264	495304	116686	1.30631	1.79745e+06	403663
			2.7958	370256	218057	1.65465	496756	116841	1.31832	1.80493e+06	404855
			2.80781	371810	218913	1.66667	498208	116996	1.33033	1.81242e+06	406048
			2.81982	373366	219770	1.67868	499659	117151	1.34234	1.81993e+06	407242
			2.83183	374925	220629	1.69069	501110	117305	1.35435	1.82745e+06	408436
			2.84384	376487	221489	1.7027	502561	117459	1.36637	1.83498e+06	409631
			2.85586	378052	222350	1.71471	504012	117612	1.37838	1.84253e+06	410826
			2.86787	379619	223213	1.72673	505463	117765	1.39039	1.85009e+06	412022
			2.87988	381188	224078	1.73874	506913	117918	1.4024	1.85766e+06	413218
			2.89189	382760	224944	1.75075	508363	118070	1.41441	1.86525e+06	414415
			2.9039	384335	225811	1.76276	509813	118222	1.42643	1.87285e+06	415612
			2.91592	385912	226679	1.77477	511263	118373	1.43844	1.88046e+06	416810
			2.92793	387492	227550	1.78679	512712	118524	1.45045	1.88809e+06	418009
			2.93994	389074	228421	1.7988	514161	118675	1.46246	1.89573e+06	419208
			2.95195	390659	229294	1.81081	515610	118825	1.47447	1.90338e+06	420407
			2.96396	392247	230168	1.82282	517059	118975	1.48649	1.91105e+06	421607
			2.97598	393837	231044	1.83483	518507	119124	1.4985	1.91872e+06	422807
			2.98799	395429	231921	1.84685	519955	119273	1.51051	1.92642e+06	424008
			3	397024	232800	1.85886	521402	119422	1.52252	1.93412e+06	425209
						1.87087	522849	119570	1.53453	1.94184e+06	426411
						1.88288	524296	119718	1.54655	1.94957e+06	427613
						1.89489	525742	119865	1.55856	1.95731e+06	428815
						1.90691	527188	120012	1.57057	1.96507e+06	430018
						1.91892	528634	120158	1.58258	1.97284e+06	431221
						1.93093	530079	120304	1.59459	1.98062e+06	432425
						1.94294	531524	120450	1.60661	1.98841e+06	433629
						1.95495	532968	120595	1.61862	1.99622e+06	434834
						1.96697	534412	120740	1.63063	2.00404e+06	436039
						1.97898	535855	120885	1.64264	2.01187e+06	437244
						1.99099	537298	121029	1.65465	2.01971e+06	438449
						2.003	538740	121172	1.66667	2.02756e+06	439655
						2.01502	540182	121316	1.67868	2.03543e+06	440862
						2.02703	541623	121459	1.69069	2.04331e+06	442068
						2.03904	543064	121601	1.7027	2.0512e+06	443275
						2.05105	544504	121743	1.71471	2.05911e+06	444483
						2.06306	545944	121885	1.72673	2.06702e+06	445690
						2.07508	547383	122026	1.73874	2.07495e+06	446898
						2.08709	548822	122167	1.75075	2.08289e+06	448106
						2.0991	550260	122307	1.76276	2.09084e+06	449315
						2.11111	551697	122447	1.77477	2.09881e+06	450523
						2.12312	553134	122587	1.78679	2.10678e+06	451732
						2.13514	554570	122726	1.7988	2.11477e+06	452942
						2.14715	556006	122865	1.81081	2.12277e+06	454151
						2.15916	557440	123004	1.82282	2.13078e+06	455361
						2.17117	558875	123142	1.83483	2.1388e+06	456571
						2.18318	560308	123280	1.84685	2.14684e+06	457781
						2.1952	561741	123417	1.85886	2.15488e+06	458992
						2.20721	563173	123554	1.87087	2.16294e+06	460203
						2.21922	564605	123690	1.88288	2.171e+06	461414
						2.23123	566036	123826	1.89489	2.17908e+06	462625
						2.24324	567466	123962	1.90691	2.18717e+06	463836
						2.25526	568895	124098	1.91892	2.19527e+06	465048
						2.26727	570324	124232	1.93093	2.20339e+06	466259
						2.27928	571752	124367	1.94294	2.21151e+06	467471
						2.29129	573179	124501	1.95495	2.21965e+06	468683
						2.3033	574606	124635	1.96697	2.22779e+06	469895
						2.31532	576031	124768	1.97898	2.23595e+06	471108
						2.32733	577456	124901	1.99099	2.24411e+06	472320
						2.33934	578880	125034	2.003	2.25229e+06	473533
						2.35135	580303	125166	2.01502	2.26048e+06	474745
						2.36336	581726	125298	2.02703	2.26868e+06	475958
						2.37538	583147	125430	2.03904	2.27689e+06	477171
						2.38739	584568	125561	2.05105	2.28511e+06	478384
						2.3994	585988	125691	2.06306	2.29334e+06	479597
						2.41141	587407	125822	2.07508	2.30158e+06	480811
						2.42342	588825	125952	2.08709	2.30984e+06	482024
						2.43544	590243	126081	2.0991	2.3181e+06	483237
						2.44745	591659	126210	2.11111	2.32637e+06	484451
						2.45946	593075	126339	2.12312	2.33465e+06	485664
						2.47147	594489	126467	2.13514	2.34295e+06	486878
						2.48348	595903	126595	2.14715	2.35125e+06	488091
						2.4955	597316	126723	2.15916	2.35956e+06	489305
						2.50751	598728	126850	2.17117	2.36789e+06	490519
						2.51952	600138	126977	2.18318	2.37622e+06	491732
						2.53153	601548	127104	2.1952	2.38456e+06	492946
						2.54354	602957	127230	2.20721	2.39292e+06	494160
						2.55556	604365	127355	2.21922	2.40128e+06	495374
						2.56757	605772	127481	2.23123	2.40965e+06	496587
						2.57958	607179	127606	2.24324	2.41804e+06	497801
						2.59159	608584	127730	2.25526	2.42643e+06	499015
						2.6036	609988	127855	2.26727	2.43483e+06	500228
						2.61562	611391	127979	2.27928	2.44324e+06	501442
						2.62763	612793	128102	2.29129	2.45166e+06	502655
						2.63964	614194	128225	2.3033	2.46009e+06	503869
						2.65165	615593	128348	2.31532	2.46853e+06	505082
						2.66366	616992	128470	2.32733	2.47698e+06	506295
						2.67568	618390	128592	2.33934	2.48544e+06	507509
						2.68769	619787	128714	2.35135	2.4939e+06	508722
						2.6997	621183	128835	2.36336	2.50238e+06	509935
						2.71171	622577	128956	2.37538	2.51086e+06	511148
						2.72372	623971	129077	2.38739	2.51936e+06	512361
						2.73574	625363	129197	2.3994	2.52786e+06	513574
						2.74775	626754	129317	2.41141	2.53637e+06	514786
						2.75976	628144	129436	2.42342	2.54489e+06	515999
						2.77177	629533	129555	2.43544	2.55342e+06	517211
						2.78378	630921	129674	2.44745	2.56196e+06	518424
						2.7958	632308	129792	2.45946	2.57051e+06	519636
						2.80781	633693	129910	2.47147	2.57906e+06	520848
						2.81982	635078	130028	2.48348	2.58763e+06	522060
						2.83183	636461	130145	2.4955	2.5962e+06	523271
						2.84384	637843	130262	2.50751	2.60478e+06	524483
						2.85586	639224	130378	2.51952	2.61337e+06	525694
						2.86787	640603	130495	2.53153	2.62197e+06	526905
						2.87988	641982	130610	2.54354	2.63057e+06	528116
						2.89189	643359	130726	2.55556	2.63919e+06	529327
						2.9039	644735	130841	2.56757	2.64781e+06	530537
						2.91592	646110	130956	2.57958	2.65644e+06	531748
						2.92793	647483	131070	2.59159	2.66508e+06	532958
						2.93994	648856	131184	2.6036	2.67372e+06	534168
						2.95195	650227	131298	2.61562	2.68238e+06	535377
						2.96396	651597	131411	2.62763	2.69104e+06	536587
						2.97598	652965	131524	2.63964	2.69971e+06	537796
						2.98799	654332	131637	2.65165	2.70839e+06	539005
						3	655698	131749	2.66366	2.71707e+06	540213
									2.67568	2.72577e+06	541421
									2.68769	2.73447e+06	542630
									2.6997	2.74317e+06	543837
									2.71171	2.75189e+06	545045
									2.72372	2.76061e+06	546252
									2.73574	2.76934e+06	547459
									2.74775	2.77808e+06	548666
									2.75976	2.78682e+06	549872
									2.77177	2.79558e+06	551078
									2.78378	2.80433e+06	552284
									2.7958	2.8131e+06	553489
									2.80781	2.82187e+06	554694
									2.81982	2.83065e+06	555898
									2.83183	2.83944e+06	557103
									2.84384	2.84823e+06	558307
									2.85586	2.85703e+06	559510
									2.86787	2.86584e+06	560713
									2.87988	2.87465e+06	561916
									2.89189	2.88347e+06	563119
									2.9039	2.8923e+06	564321
									2.91592	2.90113e+06	565522
									2.92793	2.90997e+06	566724
									2.93994	2.91882e+06	567925
									2.95195	2.92767e+06	569125
									2.96396	2.93653e+06	570325
									2.97598	2.94539e+06	571525
									2.98799	2.95426e+06	572724
									3	2.96314e+06	573922

## Sheet: Fig. 3a
0.24475	0.03488	0.25455	0.01521	0.20935	0.00692	0.1475	0.000940737
0.45025	0.05698	0.5091	0.03042	0.42346	0.014	0.29737	0.0019
0.67383	0.05465	0.76246	0.04161	0.63756	0.02108	0.452	0.00288
0.9035	0.05465	1.01701	0.05284	0.85405	0.03292	0.6102	0.0043
1.13442	0.05349	1.27631	0.06429	1.07291	0.04489	0.77435	0.00577
1.36508	0.04302	1.53324	0.07091	1.29416	0.05143	0.9385	0.00483
1.59617	0.0186	1.78898	0.07749	1.5154	0.05797	1.10979	0.00386
1.82858	0.01512	2.0471	0.07901	1.74021	0.06461	1.28226	0.00288
2.06008	0.01395	2.3076	0.08054	1.96859	0.06665	1.45831	0.0101
2.2925	0.01395	2.56928	0.08208	2.19816	0.06869	1.64149	0.01762
2.524	0.01512	2.8274	0.08522	2.42535	0.06622	1.82586	0.02953
2.75492	0.01279	3.08909	0.0884	2.65492	0.06373	2.01141	0.04152
2.9865	0.00698	3.34958	0.08878	2.88687	0.06121	2.20173	0.05381
3.21783	0.00116	3.61365	0.08916	3.12001	0.06323	2.39562	0.07085
3.44917	-0.00581	3.87533	0.08954	3.35672	0.06529	2.59188	0.08809
3.6815	-0.01047	4.13702	0.09012	3.59224	0.06574	2.78934	0.0973
3.91325	-0.01047	4.39871	0.09069	3.83013	0.06619	2.98679	0.10652
4.144	0	4.66515	0.09281	4.07041	0.06665	3.189	0.11596
4.3755	0.00698	4.9304	0.09491	4.31068	0.06936	3.3924	0.12894
4.60725	0.01628	5.19447	0.09701	4.55215	0.07209	3.60056	0.14222
4.83883	0.02791	5.46091	0.10506	4.79124	0.07919	3.8111	0.15514
5.06992	0.0314	5.72617	0.11308	5.03746	0.08651	4.0264	0.16834
5.3015	0.02907	5.9938	0.11864	5.28487	0.09386	4.24288	0.18162
5.53342	0.02791	6.26144	0.12419	5.5299	0.1104	4.45937	0.19689
5.76475	0.03023	6.52788	0.12973	5.77851	0.12718	4.67823	0.21232
5.99567	0.02209	6.79313	0.13801	6.02711	0.13737	4.8971	0.22775
6.22717	0.01744	7.06077	0.14637	6.2769	0.1476	5.11953	0.25222
6.4585	0.01512	7.3284	0.14962	6.5255	0.15779	5.34553	0.27708
6.68983	0.01047	7.59604	0.15288	6.77529	0.16812	5.57154	0.29169
6.92225	0.00698	7.86367	0.15613	7.02746	0.17854	5.80111	0.30652
7.15375	0.01628	8.13368	0.15757	7.28201	0.18907	6.02949	0.32128
7.38508	0.01744	8.4025	0.159	7.53775	0.20441	6.25906	0.32925
7.61725	0.01395	8.67133	0.16451	7.7923	0.21968	6.49101	0.3373
7.849	0.02442	8.94491	0.17011	8.04804	0.22512	6.72652	0.33741
8.07975	0.03372	9.21492	0.17565	8.3014	0.23052	6.96204	0.33751
8.31025	0.02791	9.48255	0.18619	8.55833	0.236	7.19756	0.33762
8.54283	0.03023	9.75376	0.19688	8.81763	0.24316	7.43308	0.34652
8.77458	0.03721	10.0261	0.20073	9.07575	0.25028	7.67216	0.35556
9.00567	0.03372	10.2962	0.20455	9.33506	0.25685	7.91244	0.36973
9.23783	0.03605	10.5662	0.20836	9.59437	0.26343	8.15628	0.3841
9.46917	0.04535	10.8386	0.21066	9.85367	0.27	8.40013	0.39848
9.70008	0.05349	11.1121	0.21297	10.1142	0.27777	8.64397	0.42462
9.93142	0.06744	11.3834	0.21525	10.3782	0.28565	8.89019	0.45101
10.1628	0.07558	11.6546	0.21925	10.6399	0.28587	9.13641	0.46619
10.3942	0.08023	11.9281	0.22329	10.9016	0.2861	9.38621	0.48158
10.626	0.08256	12.1981	0.22671	11.1645	0.28633	9.63362	0.49682
10.8573	0.07442	12.4682	0.23013	11.4226	0.29207	9.88103	0.50957
11.0883	0.06628	12.7441	0.23362	11.6843	0.29789	10.1308	0.52245
11.32	0.06628	13.0177	0.23822	11.9495	0.30082	10.3806	0.52655
11.5516	0.06628	13.2901	0.2428	12.2172	0.30378	10.634	0.5307
11.7831	0.06279	13.5613	0.24413	12.4836	0.30673	10.8921	0.53494
12.0151	0.07093	13.8361	0.24547	12.7489	0.30707	11.1455	0.53623
12.2464	0.07907	14.112	0.24682	13.0141	0.30741	11.3964	0.5375
12.4786	0.08372	14.3844	0.24941	13.2806	0.31489	11.6498	0.54625
12.7097	0.08488	14.6568	0.25199	13.5482	0.32241	11.9067	0.55513
12.9408	0.09186	14.9316	0.25448	13.8135	0.32985	12.166	0.56409
13.1728	0.09651	15.2051	0.25697	14.0811	0.34346	12.4241	0.58961
13.4037	0.09535	15.4787	0.25945	14.3487	0.35706	12.6811	0.61502
13.6361	0.09186	15.7511	0.26745	14.6175	0.36206	12.938	0.62717
13.8672	0.09651	16.0259	0.27552	14.8852	0.36704	13.1973	0.63943
14.0988	0.09302	16.2995	0.27971	15.1528	0.37202	13.4602	0.65186
14.3309	0.09419	16.5754	0.28394	15.4216	0.38491	13.7242	0.66252
14.562	0.10233	16.8502	0.28815	15.6916	0.39786	13.9836	0.673
14.7929	0.10698	17.1274	0.29305	15.964	0.40744	14.2429	0.68134
15.0238	0.10349	17.4021	0.29791	16.2353	0.41698	14.5057	0.6898
15.2558	0.10814	17.6793	0.30387	16.5041	0.42643	14.7698	0.6983
15.4875	0.11279	17.9552	0.3098	16.7717	0.4376	15.0315	0.71448
15.7188	0.10698	18.23	0.3157	17.0417	0.44887	15.2932	0.73066
15.9502	0.1	18.5048	0.32433	17.3105	0.45363	15.5584	0.73813
16.1818	0.1	18.7784	0.33292	17.5794	0.45838	15.8225	0.74557
16.4128	0.11047	19.0567	0.336	17.8494	0.46315	16.0889	0.75308
16.6438	0.12209	19.3327	0.33905	18.1241	0.4652	16.3542	0.76138
16.8751	0.12442	19.6086	0.34211	18.3977	0.46724	16.6195	0.76969
17.1067	0.13837	19.8846	0.34124	18.6713	0.46632	16.8871	0.77806
17.339	0.14767	20.1582	0.34039	18.9437	0.46542	17.1547	0.78949
17.571	0.15116	20.4317	0.33905	19.2149	0.46452	17.42	0.80081
17.8023	0.14884	20.7053	0.33771	19.4861	0.46338	17.6852	0.80866
18.0338	0.14535	20.9801	0.33637	19.7597	0.46224	17.954	0.81662
18.2652	0.1407	21.2549	0.33809	20.0309	0.46111	18.2205	0.82451
18.4965	0.13488	21.5296	0.33981	20.3009	0.47059	18.4893	0.83793
18.7285	0.12326	21.8068	0.34458	20.5733	0.48016	18.7593	0.85142
18.9597	0.11628	22.0851	0.34937	20.8516	0.4877	19.0293	0.86252
19.1913	0.12209	22.3635	0.35416	21.1288	0.49522	19.2994	0.87363
19.4227	0.1314	22.6406	0.36392	21.4012	0.5026	19.5694	0.88473
19.6537	0.14302	22.9178	0.37368	21.6724	0.5121	19.8394	0.90263
19.8855	0.15698	23.1961	0.37368	21.9448	0.52164	20.1058	0.92029
20.1171	0.16628	23.4721	0.37368	22.2207	0.5278	20.3746	0.92908
20.3486	0.16047	23.7468	0.37368	22.4955	0.53393	20.647	0.938
20.5803	0.15581	24.0264	0.37464	22.7679	0.54001	20.9182	0.94687
20.8117	0.15465	24.3059	0.3756	23.0415	0.54647	21.1894	0.956
21.0433	0.14884	24.583	0.37655	23.315	0.55293	21.4606	0.96513
21.2748	0.13953	24.8578	0.38458	23.5898	0.55906	21.7354	0.97063
21.5059	0.1407	25.1326	0.39262	23.8634	0.56516	22.0078	0.97609
21.7368	0.15	25.4121	0.39416	24.1382	0.57129	22.2766	0.98147
21.9694	0.15581	25.6916	0.3957	24.4153	0.58013	22.5466	0.99786
22.2013	0.15349	25.9652	0.39721	24.6925	0.58898	22.8202	1.01446
22.4325	0.16279	26.2424	0.40439	24.9672	0.5949	23.0914	1.02552
22.664	0.17558	26.5195	0.41156	25.2384	0.60076	23.3638	1.03662
22.896	0.17326	26.7967	0.41788	25.512	0.60666	23.6374	1.04777
23.1269	0.16744	27.0738	0.42419	25.7892	0.61039	23.9122	1.05712
23.3576	0.16977	27.351	0.4305	26.0675	0.61414	24.1834	1.06635
23.5895	0.17558	27.6281	0.43652	26.3411	0.61549	24.4558	1.07294
23.8215	0.17093	27.9064	0.44256	26.6147	0.61685	24.7305	1.07957
24.0526	0.16047	28.186	0.44179	26.8918	0.61822	25.0053	1.08621
24.2843	0.15349	28.4619	0.44102	27.1714	0.62266	25.2777	1.09358
24.5159	0.16163	28.7367	0.44026	27.4485	0.62706	25.5501	1.10095
24.7468	0.16163	29.0127	0.4374	27.7221	0.62638	25.8249	1.10298
24.9782	0.16395	29.2898	0.43452	27.998	0.62569	26.0996	1.10501
25.2097	0.17209	29.567	0.43586	28.2669	0.62502	26.3744	1.10703
25.441	0.18256	29.8441	0.4372	28.5404	0.63379	26.648	1.11749
25.6726	0.18488	30.1213	0.43854	28.8188	0.6427	26.9192	1.12786
25.9045	0.18605	30.3984	0.43997	29.0983	0.64911	27.1928	1.13982
26.1361	0.18721	30.6779	0.44141	29.3755	0.65545	27.4711	1.15199
26.367	0.1907	30.9563	0.44679	29.6502	0.66175	27.7471	1.16405
26.5985	0.19767	31.231	0.4521	29.9226	0.66546	28.0206	1.17863
26.8301	0.20116	31.5094	0.45748	30.1986	0.66923	28.2942	1.1932
27.0622	0.20581	31.7889	0.46067	30.4769	0.67378	28.5702	1.20177
27.2936	0.2093	32.0637	0.4638	30.7541	0.6783	28.845	1.2103
27.5253	0.21512	32.3408	0.46246	31.0312	0.68283	29.1197	1.21883
27.7568	0.21744	32.6192	0.46111	31.3084	0.6903	29.3945	1.22704
27.9883	0.21628	32.8939	0.45978	31.5867	0.69779	29.6693	1.23525
28.2197	0.21395	33.1687	0.46892	31.8639	0.70527	29.9452	1.24349
28.4504	0.2186	33.4459	0.47815	32.141	0.71276	30.2224	1.2555
28.6826	0.22093	33.7254	0.48315	32.4182	0.72024	30.4995	1.26752
28.9152	0.22326	34.0037	0.48813	32.6941	0.72453	30.7731	1.27519
29.1461	0.2186	34.2797	0.49307	32.9701	0.72883	31.0467	1.28287
29.3774	0.21628	34.5592	0.49423	33.2484	0.73316	31.3214	1.29058
29.6089	0.21512	34.8352	0.49537	33.5267	0.73418	31.5974	1.29379
29.8401	0.21047	35.1099	0.49821	33.8039	0.7352	31.8722	1.29699
30.0712	0.21163	35.3883	0.50109	34.0799	0.73836	32.1469	1.3006
30.3025	0.22442	35.6666	0.50398	34.3594	0.74156	32.4241	1.30425
30.5345	0.23488	35.9426	0.50816	34.6354	0.74472	32.7001	1.30788
30.7658	0.23605	36.2197	0.51237	34.9113	0.75384	32.9772	1.31813
30.9973	0.23721	36.4993	0.51661	35.1908	0.76308	33.2544	1.32838
31.2285	0.23605	36.7788	0.51429	35.4668	0.76782	33.5291	1.33802
31.4593	0.23023	37.0536	0.51201	35.7439	0.77258	33.8075	1.3478
31.6909	0.23023	37.3272	0.51031	36.0223	0.77737	34.0846	1.35753
31.9224	0.23372	37.6043	0.50858	36.3006	0.77702	34.3618	1.3667
32.1536	0.23488	37.8815	0.50685	36.5742	0.77669	34.6365	1.37578
32.3853	0.22791	38.1586	0.51028	36.849	0.77804	34.9149	1.37878
32.6181	0.22791	38.4369	0.51374	37.1261	0.7794	35.1932	1.38178
32.8492	0.22674	38.7141	0.51641	37.4045	0.78077	35.4692	1.38475
33.0802	0.22209	38.9936	0.51911	37.6828	0.78826	35.7475	1.39487
33.3119	0.22442	39.2696	0.52177	37.9599	0.79573	36.0247	1.40493
33.5433	0.24186	39.5443	0.5292	38.2371	0.80162	36.3018	1.41156
33.7747	0.25233	39.8215	0.5367	38.5131	0.80749	36.5778	1.41816
34.0063	0.25465	40.0998	0.54053	38.7914	0.81341	36.8549	1.42479
34.2378	0.25814	40.3758	0.54434	39.0686	0.81987	37.1309	1.43921
34.4694	0.25349	40.6541	0.54818	39.3457	0.82633	37.4068	1.45362
34.7007	0.24186	40.9337	0.55049	39.6217	0.82769	37.6852	1.46249
34.9325	0.24186	41.2096	0.55277	39.9	0.82905	37.9635	1.47135
35.1636	0.24419	41.4844	0.55524	40.1783	0.83041	38.2419	1.48021
35.3952	0.24767	41.7604	0.55772	40.4543	0.83754	38.5178	1.49217
35.6273	0.25698	42.0387	0.56023	40.7315	0.8447	38.7962	1.50423
35.8587	0.25698	42.317	0.56224	41.0098	0.84901	39.0745	1.50714
36.0898	0.24767	42.5942	0.56425	41.2869	0.85331	39.3505	1.51002
36.3217	0.24651	42.8701	0.56653	41.5653	0.85762	39.6252	1.51288
36.553	0.24884	43.1485	0.56883	41.8412	0.8617	39.9036	1.51176
36.7839	0.25814	43.428	0.57114	42.1172	0.86578	40.1819	1.51064
37.0157	0.2686	43.704	0.57028	42.3931	0.86736	40.4603	1.51375
37.2477	0.27442	43.9811	0.56941	42.6727	0.86896	40.7374	1.51685
37.4792	0.27674	44.2559	0.57187	42.9498	0.87054	41.0134	1.51993
37.7107	0.27674	44.5366	0.57438	43.2246	0.87662	41.2905	1.53242
37.9425	0.27791	44.8149	0.57688	43.5029	0.88278	41.5677	1.54492
38.1734	0.26744	45.0897	0.58432	43.7813	0.88642	41.8448	1.55348
38.4045	0.26047	45.3657	0.5918	44.0584	0.89004	42.1196	1.56197
38.6367	0.26744	45.6428	0.59142	44.3356	0.89366	42.3967	1.57054
38.8684	0.27558	45.92	0.59103	44.6115	0.89094	42.6751	1.57759
39.0992	0.27558	46.1971	0.59065	44.8875	0.88822	42.9534	1.58464
39.3313	0.28953	46.4731	0.59381	45.1647	0.89003	43.2317	1.59168
39.5627	0.3	46.749	0.59697	45.4418	0.89185	43.5065	1.5968
39.7938	0.30698	47.0274	0.59697	45.7201	0.89366	43.7825	1.60193
40.0249	0.30233	47.3081	0.59697	45.9985	0.89526	44.0608	1.59904
40.2564	0.29767	47.5864	0.59869	46.2768	0.89685	44.3391	1.59615
40.4883	0.29651	47.8636	0.60041	46.5528	0.89843	44.6151	1.59328
40.7195	0.29651	48.1407	0.60213	46.8287	0.90552	44.8911	1.59791
40.9514	0.29419	48.4191	0.60713	47.1083	0.91271	45.1694	1.60257
41.1827	0.29767	48.6938	0.61206	47.3854	0.9202	45.4477	1.61501
41.4145	0.30116	48.9722	0.61706	47.6614	0.92766	45.7261	1.62745
41.6458	0.30233	49.2529	0.61435	47.9385	0.93515	46.0009	1.63973
41.8766	0.31047	49.5324	0.61166	48.2157	0.93991	46.2756	1.66323
42.1089	0.30349	49.8072	0.60902	48.4928	0.94467	46.5551	1.68714
42.3407	0.29767	50.0844	0.60787	48.7712	0.9465	46.8347	1.69562
42.572	0.29651	50.3627	0.60672	49.0483	0.94832	47.113	1.70407
42.8036	0.29535	50.641	0.6098	49.3219	0.95011	47.389	1.71244
43.0351	0.27791	50.917	0.61285	49.599	0.95758	47.6661	1.71308
43.2662	0.27674	51.1941	0.61591	49.8774	0.96508	47.9433	1.71373
43.4976	0.28372	51.4725	0.61933	50.1569	0.97079	48.218	1.71319
43.7293	0.28605	51.7544	0.6228	50.4329	0.97644	48.494	1.71266
43.9611	0.28721	52.0327	0.62702	50.7088	0.98208	48.7724	1.71212
44.1928	0.30233	52.3087	0.63122	50.9884	0.98242	49.0495	1.71468
44.4242	0.31512	52.5858	0.63542	51.2631	0.98276	49.3278	1.71725
44.6553	0.3186	52.8642	0.63973	51.5391	0.98389	49.605	1.72495
44.8866	0.31628	53.1425	0.64403	51.8174	0.98503	49.8821	1.73265
45.1179	0.31512	53.4197	0.64576	52.0946	0.98616	50.1581	1.74031
45.3494	0.31512	53.6968	0.64749	52.3705	0.98885	50.4353	1.75617
45.5812	0.31163	53.9716	0.6492	52.6524	0.9916	50.7124	1.77202
45.8125	0.30465	54.2487	0.65292	52.9332	0.98976	50.9895	1.77958
46.0445	0.31279	54.5271	0.65666	53.2079	0.98795	51.2667	1.78714
46.2758	0.32442	54.8078	0.65782	53.4803	0.98616	51.5462	1.79477
46.5067	0.3314	55.0849	0.65895	53.7587	0.99056	51.8234	1.79973
46.7377	0.3314	55.3657	0.66011	54.0394	0.995	52.1005	1.8047
46.969	0.34302	55.644	0.66126	54.3189	0.99796	52.3777	1.8033
47.2005	0.34884	55.9211	0.6624	54.5984	1.00093	52.6548	1.80191
47.4323	0.34884	56.1959	0.6643	54.8732	1.00384	52.9296	1.80053
47.6643	0.34535	56.4742	0.66622	55.1504	1.0035	53.2079	1.79893
47.896	0.35698	56.7538	0.66814	55.4299	1.00316	53.4851	1.79733
48.1275	0.36047	57.0286	0.67042	55.707	1.00703	53.761	1.80617
48.3591	0.35349	57.3069	0.67273	55.983	1.01088	54.037	1.815
48.5898	0.34651	57.5876	0.67157	56.2589	1.01472	54.3153	1.82392
48.8218	0.33953	57.8636	0.67043	56.5361	1.02323	54.5925	1.84097
49.0537	0.32791	58.1371	0.66929	56.8132	1.03173	54.8673	1.85787
49.285	0.32093	58.4155	0.67216	57.0928	1.03603	55.1468	1.86248
49.5163	0.32442	58.6938	0.67503	57.3735	1.04035	55.4263	1.86709
49.7477	0.33372	58.9722	0.67789	57.653	1.04465	55.7023	1.87164
49.9794	0.34767	59.2517	0.68077	57.9314	1.04851	55.9794	1.87154
50.2112	0.35	59.5312	0.68364	58.2085	1.05235	56.2542	1.87143
50.4423	0.34884	59.8096	0.6868	58.4868	1.05621	56.5313	1.87132
50.6743	0.34884	60.0867	0.68995	58.7628	1.06469	56.8097	1.87148
50.9057	0.33953	60.3662	0.69111	59.04	1.07321	57.0892	1.87164
51.1371	0.33372	60.6434	0.69226	59.3171	1.07525	57.3676	1.87443
51.3683	0.34535	60.9193	0.6934	59.5931	1.07729	57.6435	1.8772
51.5998	0.35	61.1953	0.69169	59.8714	1.07933	57.9207	1.87997
51.8309	0.35	61.4748	0.68995	60.1474	1.08036	58.199	1.88463
52.0627	0.35465	61.752	0.68938	60.4221	1.08137	58.4761	1.88926
52.295	0.35465	62.0267	0.68881	60.7041	1.08319	58.7521	1.89458
52.5262	0.35	62.3027	0.68823	60.9871	1.08501	59.0281	1.89989
52.7577	0.35814	62.5834	0.68958	61.2667	1.08682	59.3076	1.90528
52.9894	0.35233	62.8642	0.69093	61.5414	1.08545	59.5883	1.91407
53.2212	0.34651	63.1401	0.69225	61.8126	1.0841	59.8702	1.9229
53.4517	0.34419	63.4173	0.69597	62.0922	1.08682	60.1462	1.92619
53.6836	0.33256	63.6968	0.69971	62.3729	1.08955	60.4221	1.92949
53.9156	0.32326	63.9775	0.69933	62.6512	1.09226	60.7017	1.93283
54.1467	0.33023	64.2546	0.69895	62.9284	1.09937	60.9776	1.93716
54.3776	0.34302	64.5306	0.69857	63.2079	1.10654	61.2524	1.94147
54.6097	0.35349	64.8089	0.70088	63.4827	1.10766	61.5296	1.94976
54.8413	0.36163	65.0837	0.70316	63.7586	1.10879	61.8091	1.95811
55.0722	0.36279	65.3621	0.70812	64.0382	1.10994	62.0886	1.96646
55.3033	0.36047	65.6416	0.71311	64.3165	1.11402	62.3669	1.97866
55.5351	0.35581	65.9199	0.71808	64.5948	1.1181	62.6441	1.9908
55.7667	0.35	66.1959	0.72441	64.8708	1.12353	62.9212	1.99347
55.9984	0.35814	66.4707	0.73071	65.1468	1.12895	63.1984	1.99613
56.2295	0.36744	66.7502	0.73281	65.4251	1.13442	63.4779	1.99881
56.4607	0.37442	67.0285	0.73491	65.7058	1.13579	63.7563	2.00316
56.6924	0.38256	67.3092	0.73702	65.983	1.13714	64.0322	2.00746
56.9239	0.39419	67.59	0.73558	66.2589	1.13782	64.3094	2.01215
57.1555	0.39884	67.8659	0.73415	66.5373	1.1385	64.5865	2.01684
57.387	0.39767	68.1419	0.73453	66.8192	1.13918	64.8649	2.02156
57.619	0.40233	68.419	0.73492	67.0975	1.14192	65.1432	2.03144
57.8509	0.40698	68.6974	0.7353	67.3735	1.14462	65.4239	2.04142
58.082	0.40698	68.9757	0.74021	67.653	1.14577	65.7023	2.04377
58.3133	0.40465	69.2505	0.74506	67.929	1.1469	65.9794	2.04611
58.5449	0.40233	69.5312	0.74429	68.2049	1.14803	66.2577	2.04846
58.7764	0.4	69.8107	0.74352	68.4809	1.15787	66.5337	2.04798
59.0084	0.39419	70.0855	0.74276	68.758	1.16775	66.8097	2.0475
59.2395	0.39651	70.3627	0.74161	69.0352	1.17201	67.088	2.04761
59.4708	0.3907	70.6386	0.74047	69.3183	1.17636	67.3628	2.04772
59.703	0.39302	70.9158	0.74467	69.599	1.18067	67.6375	2.04782
59.9339	0.39186	71.1929	0.74887	69.8761	1.17828	67.9171	2.05132
60.1647	0.38256	71.4712	0.7531	70.1497	1.17591	68.2002	2.05487
60.3964	0.37326	71.7508	0.75654	70.4257	1.17411	68.4785	2.06119
60.6282	0.37209	72.0303	0.75998	70.7052	1.17229	68.7533	2.06742
60.8595	0.37093	72.311	0.7596	70.9847	1.17047	69.0328	2.07377
61.0908	0.37791	72.5882	0.75922	71.2631	1.16956	69.3135	2.0795
61.3226	0.38605	72.8653	0.75884	71.5402	1.16865	69.5895	2.08513
61.5534	0.39884	73.1437	0.75826	71.8162	1.16775	69.8642	2.09074
61.7846	0.40698	73.4196	0.75769	72.0933	1.1708	70.1426	2.10177
62.0151	0.40698	73.6968	0.75941	72.3729	1.17387	70.4221	2.11285
62.2474	0.39884	73.9751	0.76114	72.6512	1.17889	70.7005	2.11755
62.4787	0.39884	74.2511	0.76285	72.926	1.18384	70.98	2.12226
62.7112	0.39302	74.5294	0.76602	73.2031	1.18883	71.2571	2.12694
62.9429	0.39186	74.8054	0.76917	73.4827	1.19054	71.5355	2.13191
63.1738	0.40233	75.0837	0.76917	73.761	1.19223	71.8138	2.13687
63.406	0.41279	75.362	0.76917	74.037	1.19515	72.0898	2.14166
63.6369	0.41395	75.6416	0.76917	74.3165	1.19811	72.3681	2.14649
63.8684	0.41395	75.9187	0.76879	74.5972	1.20107	72.6441	2.15129
64.1002	0.41395	76.1959	0.7684	74.8732	1.2089	72.92	2.15956
64.3319	0.40814	76.4742	0.76802	75.1491	1.21672	73.1996	2.16794
64.5632	0.41047	76.7525	0.76773	75.4263	1.21943	73.4779	2.1718
64.7946	0.40814	77.0297	0.76745	75.7034	1.22215	73.7527	2.17561
65.0266	0.40349	77.3056	0.77049	75.9818	1.22488	74.031	2.17947
65.2575	0.40581	77.584	0.77357	76.2613	1.23304	74.3105	2.18124
65.4894	0.40698	77.8611	0.77663	76.5408	1.2412	74.5901	2.183
65.7214	0.40233	78.1407	0.78325	76.8204	1.24485	74.8684	2.18161
65.9529	0.41279	78.419	0.78983	77.0975	1.24847	75.1467	2.18022
66.1838	0.42209	78.6974	0.79271	77.3746	1.25208	75.4239	2.17883
66.4153	0.42093	78.9733	0.79557	77.653	1.25106	75.6975	2.17867
66.6469	0.41628	79.2505	0.79844	77.9289	1.25004	75.9746	2.17851
66.8778	0.41628	79.5288	0.80074	78.2061	1.24981	76.2553	2.18368
67.1093	0.41628	79.8059	0.80303	78.4797	1.24959	76.5349	2.18883
67.3418	0.41744	80.0855	0.80419	78.7568	1.24936	76.8096	2.19389
67.5731	0.41744	80.3626	0.80533	79.0387	1.25141	77.0868	2.20749
67.8042	0.42907	80.641	0.80648	79.3195	1.25344	77.3711	2.22144
68.0363	0.4314	80.9193	0.80504	79.5966	1.2548	77.6482	2.22777
68.2679	0.42558	81.1953	0.80361	79.8749	1.25617	77.9218	2.23403
68.4986	0.41395	81.476	0.80264	80.1497	1.25752	78.1978	2.24034
68.7293	0.41977	81.7543	0.80169	80.4257	1.25989	78.4737	2.24479
68.9619	0.42442	82.0315	0.80074	80.704	1.26228	78.7532	2.2493
69.1937	0.42674	82.3086	0.80274	80.9823	1.26319	79.0328	2.25059
69.4248	0.42791	82.587	0.80476	81.2619	1.2641	79.3123	2.25188
69.6563	0.43256	82.8629	0.8059	81.539	1.265	79.5871	2.25315
69.8877	0.43488	83.1389	0.80705	81.8174	1.26705	79.8678	2.25395
70.119	0.4314	83.4172	0.8082	82.0945	1.26909	80.1497	2.25475
70.3505	0.42791	83.6955	0.81135	82.3705	1.27179	80.428	2.25819
70.582	0.42907	83.9751	0.81451	82.6464	1.2745	80.7028	2.26159
70.8133	0.43256	84.2534	0.81509	82.926	1.27725	80.9788	2.265
71.0451	0.42907	84.5294	0.81566	83.2055	1.2786	81.2571	2.26853
71.2767	0.42326	84.8053	0.81624	83.4874	1.27997	81.5354	2.27207
71.5078	0.42326	85.0837	0.81738	83.7657	1.28179	81.8114	2.27557
71.7391	0.42791	85.362	0.81853	84.0417	1.2836	82.0862	2.2821
71.9708	0.43256	85.6415	0.82045	84.3177	1.28541	82.3645	2.2887
72.2024	0.43372	85.9211	0.82236	84.5948	1.28994	82.6452	2.28655
72.4343	0.43953	86.2006	0.82427	84.8731	1.29448	82.9224	2.28442
72.6655	0.44535	86.4778	0.83177	85.1503	1.29901	83.1995	2.2823
72.8977	0.44302	86.7525	0.8392	85.4239	1.3054	83.4779	2.28358
73.1294	0.44535	87.0309	0.84304	85.7034	1.31193	83.7562	2.28486
73.3603	0.45116	87.3056	0.84683	85.9853	1.31079	84.0322	2.29188
73.5917	0.45233	87.584	0.85068	86.2672	1.30965	84.3081	2.29889
73.823	0.44535	87.8623	0.84611	86.5444	1.30853	84.5877	2.306
74.0552	0.44884	88.1442	0.84149	86.8179	1.31124	84.8648	2.31129
74.2865	0.45233	88.4202	0.84054	87.0939	1.31397	85.142	2.31657
74.518	0.44419	88.6973	0.83958	87.3711	1.32008	85.4227	2.3199
74.7498	0.4407	88.9757	0.83862	87.6482	1.3262	85.7022	2.32322
74.9807	0.43837	89.2528	0.84111	87.9265	1.33234	85.9794	2.3265
75.212	0.4314	89.5288	0.84359	88.2073	1.33574	86.2565	2.32924
75.4427	0.42209	89.8071	0.84608	88.4868	1.33914	86.5313	2.33195
75.6748	0.41977	90.0854	0.84465	88.7663	1.34028	86.8072	2.33459
75.9064	0.41628	90.3626	0.84321	89.0423	1.34141	87.0868	2.33727
76.1382	0.4186	90.6398	0.84036	89.3194	1.34254	87.3663	2.33996
76.3693	0.42907	90.9169	0.8375	89.5978	1.34425	87.647	2.34656
76.6004	0.43721	91.1976	0.8346	89.8725	1.34594	87.9242	2.35309
76.8317	0.43953	91.476	0.83058	90.1485	1.34684	88.2013	2.35841
77.0627	0.44302	91.7531	0.82657	90.4268	1.34775	88.482	2.3638
77.2944	0.44767	92.0291	0.82847	90.7052	1.34866	88.758	2.3691
77.5259	0.44651	92.305	0.83038	90.9835	1.34594	89.0328	2.38141
77.7581	0.44535	92.5846	0.83231	91.2618	1.34322	89.3087	2.39377
77.9903	0.44767	92.8629	0.8349	91.5402	1.34185	89.5871	2.39728
78.2214	0.44419	93.1389	0.83747	91.8197	1.34048	89.8678	2.40083
78.4525	0.44535	93.4172	0.839	92.0945	1.33914	90.1461	2.40434
78.6841	0.44419	93.6979	0.84054	92.3693	1.34286	90.4233	2.40434
78.9156	0.44651	93.9762	0.84207	92.6464	1.34662	90.7004	2.40434
79.1475	0.45349	94.2534	0.85378	92.9236	1.34976	90.9776	2.39766
79.3787	0.46628	94.5329	0.8656	93.2043	1.35295	91.2535	2.39101
79.6102	0.46279	94.8113	0.86637	93.485	1.35614	91.5319	2.38431
79.8415	0.46395	95.0872	0.86714	93.7633	1.35852	91.8114	2.38719
80.0731	0.46744	95.362	0.8679	94.0405	1.3609	92.0921	2.39008
80.3048	0.46279	95.6392	0.86561	94.32	1.36181	92.3669	2.39878
80.5362	0.45698	95.9175	0.8633	94.5995	1.36272	92.6405	2.40744
80.7679	0.46163	96.197	0.86599	94.8755	1.36362	92.9224	2.41637
80.9997	0.46279	96.4742	0.86866	95.1467	1.37304	93.2019	2.42315
81.2308	0.46395	96.7525	0.87134	95.4239	1.38266	93.4779	2.42984
81.4617	0.47209	97.0308	0.87364	95.7058	1.38495	93.7538	2.42666
81.6937	0.47558	97.3092	0.87593	95.9853	1.38721	94.0345	2.42343
81.925	0.4814	97.5863	0.87862	96.2636	1.38946	94.3141	2.42022
82.1557	0.48488	97.8635	0.8813	96.5408	1.38912	94.5888	2.42107
82.3882	0.48605	98.1394	0.88397	96.8156	1.38878	94.8636	2.42192
82.6204	0.47907	98.4178	0.88713	97.0927	1.39284	95.1407	2.42278
82.8513	0.47558	98.6949	0.89028	97.3734	1.39694	95.4203	2.4295
83.0827	0.47326	98.9757	0.88932	97.6529	1.40103	95.701	2.43625
83.3147	0.46744	99.2552	0.88836	97.9313	1.40397	95.9781	2.44115
83.5455	0.45349	99.5311	0.88741	98.2084	1.40691	96.2553	2.44604
83.7763	0.45233	99.8047	0.88486	98.488	1.40987	96.536	2.451
84.0088	0.4593	100.085	0.88225	98.7639	1.4085	96.8156	2.46034
84.2406	0.4593	100.365	0.88359	99.0363	1.40715	97.0927	2.46959
84.4717	0.46512	100.643	0.88493	99.3158	1.40578	97.3687	2.47494
84.7038	0.47326	100.922	0.88626	99.5942	1.40442	97.6434	2.48026
84.9352	0.46977	101.198	0.88827	99.8713	1.40307	97.9206	2.48563
85.1657	0.4593	101.474	0.89028	100.15	1.40715	98.2001	2.48692
85.3972	0.46163	101.751	0.89257	100.428	1.41123	98.4761	2.48819
85.629	0.4593	102.028	0.89486	100.706	1.41169	98.752	2.48777
85.8605	0.4593	102.309	0.89717	100.981	1.41214	99.0327	2.48734
86.0918	0.46512	102.587	0.89831	101.256	1.41259	99.3123	2.48691
86.3234	0.47326	102.868	0.89947	101.537	1.41191	99.5894	2.48755
86.5549	0.4686	103.147	0.90062	101.815	1.41123	99.8654	2.48819
86.7862	0.47209	103.421	0.90004	102.092	1.41615	100.143	2.49371
87.0178	0.47209	103.696	0.89947	102.373	1.42114	100.423	2.4993
87.2493	0.47674	103.97	0.89947	102.657	1.42619	100.703	2.50486
87.4813	0.47907	104.25	0.89947	102.937	1.43198	100.979	2.51222
87.7127	0.48721	104.528	0.8989	103.215	1.43775	101.256	2.51961
87.9442	0.48605	104.809	0.89832	103.485	1.44421	101.535	2.51789
88.1755	0.49535	105.09	0.89775	103.757	1.45073	101.811	2.51618
88.4068	0.49419	105.368	0.8987	104.039	1.45748	102.087	2.51448
88.6386	0.48953	105.646	0.89966	104.321	1.46021	102.367	2.51544
88.8693	0.48023	105.922	0.90062	104.6	1.46292	102.646	2.51641
89.1014	0.48372	106.199	0.90636	104.875	1.45794	102.922	2.51747
89.3334	0.48023	106.477	0.9121	105.15	1.45299	103.2	2.51854
89.5649	0.47558	106.752	0.914	105.43	1.44795	103.477	2.51961
89.7958	0.47791	107.03	0.91591	105.708	1.45069	103.754	2.52057
90.0274	0.4814	107.308	0.91784	105.983	1.45339	104.031	2.52154
90.2593	0.48023	107.586	0.91525	106.259	1.457	104.31	2.53011
90.4903	0.47791	107.863	0.91267	106.538	1.46064	104.59	2.53868
90.7218	0.47791	108.141	0.91229	106.817	1.46428	104.867	2.54719
90.9533	0.48256	108.417	0.9119	107.093	1.46903	105.145	2.55873
91.1845	0.48256	108.693	0.91152	107.37	1.4738	105.424	2.57027
91.4167	0.47326	108.973	0.91382	107.649	1.47175	105.701	2.57177
91.6478	0.47442	109.254	0.91611	107.93	1.4697	105.975	2.57326
91.8782	0.48023	109.531	0.91764	108.206	1.46768	106.252	2.57476
92.1093	0.47674	109.808	0.91917	108.484	1.46324	106.534	2.57541
92.3411	0.48023	110.087	0.92071	108.76	1.45884	106.811	2.57605
92.5727	0.48605	110.365	0.92302	109.039	1.46043	107.086	2.57668
92.8044	0.4907	110.64	0.9253	109.315	1.46201	107.366	2.57926
93.0367	0.48605	110.916	0.92681	109.592	1.4636	107.645	2.58181
93.2683	0.48372	111.198	0.92836	109.87	1.47105	107.923	2.58525
93.4997	0.48605	111.477	0.92989	110.151	1.47856	108.199	2.58865
93.7312	0.48721	111.753	0.93103	110.43	1.48562	108.476	2.59207
93.9621	0.47674	112.033	0.93219	110.708	1.49261	108.753	2.59878
94.1942	0.48023	112.307	0.93409	110.986	1.49964	109.033	2.60554
94.426	0.4814	112.583	0.93599	111.264	1.5033	109.312	2.61048
94.6569	0.48023	112.863	0.93793	111.541	1.50694	109.591	2.61539
94.8882	0.48256	113.141	0.93965	111.814	1.51052	109.868	2.62029
95.1198	0.49186	113.417	0.94137	112.088	1.51523	110.144	2.62029
95.352	0.49651	113.694	0.94156	112.369	1.52005	110.421	2.62029
95.5829	0.49535	113.975	0.94175	112.652	1.51982	110.7	2.61728
95.8143	0.49884	114.257	0.94194	112.934	1.51959	110.979	2.61429
96.0466	0.49884	114.533	0.94232	113.21	1.51937	111.256	2.61131
96.2779	0.49884	114.81	0.94271	113.485	1.51733	111.531	2.61322
96.5088	0.50581	115.09	0.94309	113.761	1.51528	111.809	2.61516
96.7403	0.51163	115.366	0.94022	114.038	1.51574	112.088	2.61838
96.9717	0.50814	115.64	0.93735	114.315	1.51619	112.367	2.62158
97.2028	0.50349	115.919	0.93716	114.595	1.51665	112.644	2.62478
97.435	0.50698	116.197	0.93697	114.873	1.51563	112.92	2.63659
97.6667	0.50233	116.469	0.93678	115.154	1.5146	113.198	2.6485
97.8981	0.49767	116.747	0.94192	115.432	1.51781	113.479	2.65775
98.1298	0.50465	117.026	0.94711	115.706	1.52095	113.76	2.66699
98.3618	0.5093	117.309	0.94711	115.982	1.52413	114.036	2.67608
98.5931	0.51047	117.589	0.94711	116.259	1.53055	114.31	2.68181
98.8234	0.5	117.863	0.94673	116.54	1.53705	114.589	2.68762
99.0553	0.50116	118.141	0.94635	116.82	1.53362	114.866	2.6874
99.2873	0.50581	118.419	0.94596	117.099	1.53022	115.142	2.68719
99.5182	0.50581	118.695	0.94996	117.375	1.52685	115.419	2.68698
99.7506	0.50698	118.972	0.95397	117.652	1.51971	115.701	2.67861
99.9818	0.51744	119.252	0.95802	117.929	1.51256	115.98	2.6703
100.213	0.5186	119.531	0.96002	118.207	1.51576	116.258	2.6703
100.444	0.51279	119.812	0.96203	118.483	1.51893	116.534	2.6703
100.676	0.51163	120.087	0.96318	118.758	1.52209	116.812	2.6761
100.907	0.50349	120.361	0.96432	119.037	1.53224	117.09	2.6819
101.139	0.50349	120.638	0.96548	119.319	1.54249	117.365	2.68762
101.371	0.5093	120.917	0.96806	119.598	1.54751	117.642	2.69526
101.601	0.51163	121.196	0.97064	119.875	1.5525	117.923	2.703
101.833	0.51279	121.476	0.96891	120.15	1.55745	118.202	2.7107
102.065	0.5186	121.753	0.9672	120.422	1.56687	118.48	2.71167
102.296	0.51512	122.031	0.96548	120.7	1.57649	118.757	2.71263
102.528	0.51047	122.31	0.96288	120.983	1.57764	119.034	2.7077
102.76	0.51744	122.586	0.96031	121.262	1.57877	119.311	2.70277
102.991	0.5186	122.859	0.96333	121.539	1.5799	119.586	2.69788
103.223	0.51744	123.138	0.9664	121.816	1.57346	119.863	2.70192
103.454	0.51744	123.418	0.9695	122.096	1.56697	120.144	2.70602
103.685	0.51512	123.697	0.97237	122.374	1.56948	120.421	2.71006
103.917	0.50698	123.975	0.97524	122.65	1.57197	120.7	2.72096
104.149	0.50349	124.252	0.97619	122.926	1.57445	120.98	2.73186
104.38	0.5	124.53	0.97715	123.203	1.58256	121.255	2.73885
104.612	0.49535	124.809	0.97811	123.484	1.59078	121.534	2.74595
104.844	0.5	125.084	0.9824	123.762	1.59441	121.813	2.75303
105.075	0.50465	125.36	0.98672	124.039	1.59803	122.091	2.76363
105.305	0.50814	125.638	0.9871	124.318	1.60166	122.368	2.77419
105.537	0.52209	125.919	0.98748	124.596	1.60029	122.644	2.7793
105.769	0.53605	126.199	0.98786	124.874	1.59893	122.921	2.78444
106.001	0.5407	126.475	0.991	125.15	1.59758	123.198	2.78958
106.231	0.54419	126.755	0.99418	125.425	1.59487	123.475	2.78894
106.463	0.55465	127.033	0.99437	125.702	1.59214	123.756	2.78829
106.694	0.56047	127.309	0.99456	125.982	1.59009	124.036	2.78592
106.926	0.55116	127.585	0.99475	126.259	1.58806	124.31	2.78359
107.157	0.55233	127.865	0.99147	126.537	1.58602	124.588	2.78124
107.388	0.55465	128.142	0.98822	126.818	1.58568	124.867	2.78027
107.62	0.54767	128.417	0.98499	127.097	1.58534	125.144	2.77932
107.852	0.5407	128.694	0.98728	127.376	1.58965	125.423	2.77867
108.084	0.55465	128.974	0.98959	127.653	1.59394	125.7	2.77803
108.315	0.55581	129.253	0.99304	127.931	1.59826	125.975	2.77739
108.547	0.55233	129.529	0.99646	128.211	1.59998	126.253	2.77643
108.778	0.54884	129.807	0.99992	128.482	1.60166	126.532	2.77547
109.009	0.53837	130.085	0.99704	128.757	1.60144	126.811	2.77868
109.241	0.52558	130.361	0.99418	129.039	1.60121	127.089	2.78188
109.473	0.52442	130.64	0.99228	129.319	1.60098	127.367	2.78509
109.704	0.5314	130.922	0.99035	129.6	1.60441	127.646	2.79251
109.935	0.53256	131.201	0.98844	129.876	1.60778	127.921	2.79984
110.166	0.53837	131.477	0.99187	130.153	1.61073	128.198	2.8041
110.398	0.54419	131.754	0.99533	130.43	1.61367	128.477	2.8084
110.63	0.55116	132.033	0.99648	130.707	1.61662	128.754	2.81266
110.861	0.55	132.309	0.99762	130.985	1.61798	129.033	2.81778
111.093	0.55465	132.587	0.99877	131.262	1.61934	129.312	2.82292
111.325	0.56628	132.864	1.00107	131.538	1.61979	129.589	2.82356
111.556	0.57791	133.14	1.00336	131.816	1.62025	129.867	2.8242
111.787	0.57558	133.417	1.00583	132.094	1.6207	130.147	2.82485
112.019	0.57209	133.697	1.00832	132.37	1.62716	130.424	2.82999
112.25	0.57093	133.977	1.01082	132.646	1.63362	130.7	2.83511
112.482	0.56512	134.255	1.01255	132.925	1.63971	130.977	2.84283
112.714	0.55116	134.53	1.01427	133.204	1.64582	131.252	2.8505
112.945	0.54535	134.806	1.01598	133.486	1.65199	131.528	2.85819
113.177	0.54884	135.085	1.01771	133.767	1.65199	131.807	2.86843
113.409	0.54884	135.363	1.01943	134.044	1.65199	132.086	2.87871
113.64	0.55349	135.64	1.02058	134.321	1.64813	132.366	2.88063
113.871	0.55349	135.917	1.02173	134.598	1.64428	132.645	2.88256
114.102	0.54884	136.198	1.02019	134.875	1.64043	132.925	2.88448
114.334	0.54651	136.476	1.01866	135.15	1.64484	133.202	2.88256
114.566	0.55349	136.752	1.01714	135.426	1.64927	133.479	2.88063
114.797	0.55233	137.027	1.01799	135.707	1.65109	133.756	2.87871
115.029	0.55698	137.306	1.01886	135.986	1.6529	134.032	2.87199
115.26	0.56163	137.585	1.02117	136.266	1.65471	134.309	2.86524
115.491	0.55814	137.863	1.02346	136.544	1.65425	134.589	2.86246
115.722	0.55116	138.141	1.02575	136.819	1.65379	134.867	2.85969
115.954	0.54767	138.418	1.0246	137.089	1.65335	135.147	2.85691
116.186	0.54302	138.696	1.02345	137.367	1.66181	135.425	2.86428
116.418	0.53837	138.976	1.02172	137.648	1.67035	135.703	2.87166
116.649	0.53837	139.254	1.01999	137.93	1.67333	135.979	2.87977
116.879	0.53256	139.529	1.01829	138.208	1.67627	136.255	2.88788
117.111	0.53023	139.806	1.02029	138.486	1.67919	136.532	2.89602
117.343	0.53372	140.085	1.0223	138.764	1.67919	136.81	2.90051
117.575	0.53605	140.365	1.02462	139.042	1.67919	137.087	2.905
117.806	0.53721	140.642	1.02691	139.319	1.68033	137.364	2.90244
118.038	0.54186	140.918	1.02919	139.595	1.68146	137.643	2.89986
118.27	0.53837	141.199	1.02939	139.871	1.68259	137.92	2.89731
118.501	0.53372	141.475	1.02958	140.15	1.68362	138.199	2.89507
118.732	0.54535	141.749	1.02977	140.426	1.68463	138.48	2.89282
118.963	0.55465	142.027	1.0312	140.704	1.6887	138.758	2.89733
119.195	0.56163	142.305	1.03264	140.985	1.69281	139.035	2.90181
119.427	0.56512	142.586	1.03187	141.263	1.69687	139.311	2.90628
119.658	0.56163	142.865	1.0311	141.54	1.70332	139.588	2.92228
119.89	0.54419	143.144	1.03034	141.818	1.7098	139.866	2.93835
120.122	0.52907	143.419	1.03292	142.094	1.71138	140.141	2.9466
120.353	0.52791	143.697	1.03551	142.37	1.71297	140.417	2.95489
120.584	0.5314	143.975	1.04068	142.647	1.71456	140.699	2.96335
120.816	0.53953	144.252	1.04583	142.928	1.71082	140.977	2.96175
121.047	0.55349	144.53	1.051	143.209	1.70708	141.255	2.96015
121.279	0.56047	144.806	1.0533	143.485	1.70527	141.534	2.95479
121.51	0.55814	145.084	1.0556	143.762	1.70346	141.812	2.94945
121.742	0.55814	145.364	1.0529	144.04	1.70164	142.091	2.94412
121.973	0.55814	145.641	1.05024	144.316	1.70367	142.366	2.94316
122.204	0.55698	145.92	1.04756	144.593	1.70572	142.642	2.94219
122.435	0.56512	146.197	1.04641	144.872	1.7064	142.92	2.94519
122.666	0.57326	146.473	1.04526	145.149	1.70708	143.198	2.94818
122.898	0.57791	146.75	1.04754	145.421	1.70776	143.477	2.95117
123.13	0.57558	147.03	1.04984	145.699	1.71046	143.756	2.964
123.362	0.57442	147.31	1.05215	145.979	1.7132	144.036	2.97682
123.593	0.56744	147.589	1.05389	146.262	1.71251	144.312	2.98452
123.825	0.56744	147.863	1.0556	146.538	1.71183	144.588	2.99221
124.056	0.56744	148.142	1.05637	146.814	1.71116	144.863	2.99991
124.288	0.56628	148.419	1.05713	147.093	1.71286	145.143	2.9983
124.519	0.56512	148.695	1.05789	147.371	1.71456	145.423	2.9967
124.751	0.56744	148.972	1.06361	147.652	1.71706	145.703	2.99346
124.982	0.56279	149.251	1.06937	147.932	1.71957	145.979	2.99028
125.214	0.55581	149.53	1.0711	148.208	1.72204	146.256	2.98708
125.445	0.56395	149.807	1.07282	148.487	1.7234	146.536	2.98493
125.677	0.56395	150.083	1.07454	148.764	1.72476	146.814	2.98278
125.908	0.56512	150.361	1.07798	149.04	1.72928	147.089	2.98067
126.141	0.5686	150.641	1.08143	149.318	1.73384	147.367	2.99221
126.371	0.57093	150.919	1.08794	149.594	1.73836	147.646	3.00375
126.603	0.57093	151.196	1.09443	149.871	1.74244	147.922	3.01588
126.835	0.56512	151.475	1.10094	150.15	1.74653	148.198	3.02802
127.066	0.55349	151.753	1.09172	150.427	1.7506	148.477	3.0403
127.297	0.55581	152.029	1.08257	150.703	1.75434	148.755	3.04095
127.528	0.56163	152.305	1.07007	150.979	1.75808	149.031	3.04159
127.761	0.56512	152.584	1.05741	151.257	1.75944	149.309	3.0348
127.992	0.5686	152.865	1.04469	151.538	1.76081	149.589	3.02792
128.224	0.57907	153.141	1.04469	151.815	1.76216	149.869	3.02107
128.455	0.58023	153.417	1.04469	152.094	1.76454	150.146	3.01625
128.687	0.5686	153.694	1.0525	152.375	1.76693	150.422	3.01145
128.918	0.55814	153.974	1.06038	152.655	1.76965	150.698	3.01569
129.148	0.5686	154.252	1.06822	152.933	1.77237	150.975	3.01996
129.381	0.56279	154.529	1.07339	153.211	1.77509	151.256	3.02427
129.612	0.54535	154.806	1.07856	153.487	1.77166	151.534	3.03584
129.844	0.54302	155.084	1.08372	153.76	1.76829	151.811	3.04736
130.076	0.54767	155.362	1.08315	154.037	1.76896	152.09	3.05593
130.307	0.53953	155.64	1.08257	154.318	1.76965	152.367	3.06447
130.538	0.54535	155.916	1.082	154.597	1.77033	152.644	3.07301
130.769	0.56047	156.192	1.08143	154.875	1.77611	152.921	3.07946
131.001	0.56163	156.472	1.08085	155.154	1.78189	153.195	3.08583
131.232	0.5593	156.752	1.082	155.432	1.78212	153.472	3.08329
131.464	0.56163	157.032	1.08315	155.708	1.78234	153.752	3.08071
131.695	0.5686	157.31	1.08468	155.985	1.78257	154.033	3.07814
131.927	0.56395	157.587	1.08621	156.263	1.78428	154.309	3.0727
132.158	0.57209	157.865	1.08774	156.538	1.78597	154.586	3.06724
132.39	0.57907	158.143	1.08918	156.815	1.7862	154.869	3.06572
132.621	0.57558	158.419	1.09061	157.093	1.78642	155.15	3.06422
132.853	0.56628	158.695	1.09423	157.371	1.78665	155.425	3.06275
133.085	0.56279	158.972	1.09786	157.65	1.78359	155.703	3.07335
133.316	0.55814	159.251	1.10152	157.93	1.78053	155.98	3.08391
133.548	0.55698	159.532	1.10181	158.207	1.78053	156.258	3.09287
133.779	0.55581	159.809	1.10209	158.485	1.78053	156.535	3.10184
134.011	0.55698	160.085	1.09752	158.76	1.78527	156.813	3.11084
134.242	0.56047	160.365	1.09289	159.036	1.79004	157.089	3.11149
134.474	0.56744	160.641	1.08832	159.312	1.79481	157.363	3.11212
134.706	0.56977	160.918	1.08918	159.592	1.7982	157.641	3.10808
134.937	0.57558	161.195	1.09004	159.874	1.80162	157.923	3.10398
135.168	0.58023	161.471	1.09327	160.153	1.80501	158.201	3.09994
135.4	0.58488	161.748	1.09651	160.429	1.8084	158.478	3.1041
135.632	0.57674	162.029	1.0998	160.707	1.81181	158.757	3.10828
135.862	0.57326	162.308	1.1021	160.986	1.81136	159.035	3.11108
136.094	0.57558	162.587	1.10439	161.263	1.8109	159.311	3.11386
136.325	0.57326	162.865	1.10439	161.539	1.81045	159.585	3.11661
136.557	0.56628	163.143	1.10439	161.817	1.80429	159.864	3.1196
136.789	0.5686	163.418	1.1061	162.092	1.79821	160.145	3.1226
137.02	0.56744	163.694	1.10782	162.367	1.79888	160.424	3.12559
137.251	0.56512	163.973	1.10955	162.647	1.79956	160.703	3.13649
137.482	0.56395	164.253	1.11052	162.931	1.80025	160.981	3.14739
137.714	0.57093	164.532	1.11147	163.209	1.80708	161.255	3.14909
137.945	0.57326	164.808	1.11242	163.485	1.81385	161.529	3.1508
138.177	0.58256	165.087	1.11358	163.762	1.82065	161.806	3.15252
138.409	0.58488	165.364	1.11472	164.037	1.83009	162.085	3.15188
138.641	0.58605	165.64	1.11795	164.316	1.8397	162.366	3.15124
138.872	0.59419	165.919	1.12122	164.597	1.84358	162.645	3.15382
139.103	0.59767	166.197	1.12448	164.874	1.84742	162.921	3.15636
139.335	0.59302	166.473	1.12419	165.151	1.85126	163.201	3.15893
139.567	0.5907	166.75	1.1239	165.427	1.85194	163.482	3.1638
139.798	0.59767	167.026	1.12011	165.704	1.85262	163.758	3.16855
140.029	0.59186	167.305	1.11628	165.98	1.85262	164.033	3.17259
140.261	0.58953	167.586	1.11242	166.258	1.85059	164.309	3.17664
140.492	0.58488	167.863	1.10898	166.538	1.84853	164.589	3.18074
140.724	0.5814	168.14	1.10554	166.821	1.8444	164.867	3.18138
140.955	0.57907	168.418	1.10209	167.097	1.84038	165.142	3.18202
141.187	0.58023	168.695	1.10324	167.371	1.84105	165.421	3.18181
141.419	0.57442	168.972	1.10439	167.646	1.84173	165.701	3.18159
141.65	0.57791	169.253	1.10707	167.925	1.84242	165.977	3.18138
141.881	0.5907	169.535	1.10977	168.204	1.8516	166.254	3.18649
142.113	0.59186	169.812	1.11242	168.482	1.86078	166.533	3.19164
142.344	0.58488	170.086	1.11615	168.761	1.86214	166.812	3.19293
142.575	0.58837	170.362	1.11989	169.042	1.8635	167.087	3.19421
142.807	0.58837	170.638	1.12369	169.324	1.86486	167.363	3.19549
143.039	0.57558	170.917	1.12753	169.604	1.86007	167.642	3.20316
143.27	0.57326	171.195	1.13137	169.88	1.85534	167.923	3.21088
143.502	0.57326	171.473	1.13394	170.153	1.8515	168.201	3.21601
143.734	0.5686	171.753	1.13653	170.429	1.84763	168.479	3.22114
143.964	0.56977	172.032	1.13499	170.704	1.84378	168.758	3.22627
144.195	0.57209	172.311	1.13346	170.983	1.84684	169.034	3.22371
144.428	0.57209	172.587	1.13194	171.263	1.8499	169.311	3.22114
144.66	0.56977	172.862	1.13251	171.539	1.85328	169.587	3.219
144.891	0.57791	173.14	1.13309	171.817	1.85669	169.863	3.21687
145.123	0.58023	173.417	1.1371	172.096	1.8601	170.141	3.21472
145.354	0.58256	173.695	1.14113	172.371	1.86484	170.422	3.21761
145.585	0.58721	173.973	1.14514	172.65	1.86962	170.701	3.22049
145.816	0.59186	174.252	1.14629	172.928	1.87509	170.976	3.23086
146.048	0.59302	174.53	1.14744	173.204	1.8805	171.253	3.24132
146.279	0.58953	174.809	1.14629	173.481	1.88594	171.534	3.25192
146.511	0.59302	175.085	1.14514	173.758	1.89306	171.814	3.2586
146.742	0.59302	175.363	1.14399	174.038	1.90023	172.087	3.26514
146.973	0.59302	175.64	1.14572	174.317	1.90477	172.366	3.27179
147.205	0.58721	175.915	1.14744	174.595	1.90927	172.645	3.26793
147.437	0.59419	176.194	1.14648	174.875	1.91383	172.922	3.2641
147.668	0.60116	176.474	1.14552	175.152	1.9128	173.201	3.2583
147.9	0.59767	176.751	1.14457	175.427	1.91179	173.476	3.25256
148.132	0.59419	177.028	1.14657	175.702	1.90863	173.754	3.24679
148.363	0.60116	177.308	1.14859	175.978	1.90545	174.03	3.242
148.595	0.60233	177.586	1.15127	176.255	1.90227	174.308	3.23717
148.826	0.5907	177.864	1.15396	176.537	1.90272	174.589	3.2451
149.058	0.59419	178.14	1.15662	176.818	1.90318	174.869	3.25303
149.289	0.59535	178.416	1.15834	177.096	1.90363	175.148	3.26089
149.521	0.58953	178.695	1.16007	177.374	1.90329	175.425	3.27337
149.752	0.58488	178.972	1.16159	177.653	1.90295	175.703	3.2859
149.984	0.58837	179.251	1.16312	177.931	1.9034	175.978	3.28889
150.215	0.59419	179.531	1.16466	178.208	1.90386	176.253	3.29187
150.446	0.60465	179.806	1.16693	178.482	1.90431	176.53	3.29488
150.678	0.60581	180.084	1.16923	178.757	1.90736	176.809	3.2968
150.909	0.61512	180.365	1.17155	179.034	1.91043	177.089	3.29873
151.141	0.62209	180.644	1.16895	179.319	1.90858	177.367	3.30001
151.373	0.61977	180.92	1.16638	179.599	1.90676	177.646	3.3013
151.604	0.61047	181.196	1.16314	179.872	1.90499	177.922	3.30257
151.835	0.60814	181.476	1.15985	180.148	1.90667	178.199	3.30514
152.067	0.60581	181.751	1.15662	180.429	1.90839	178.475	3.3077
152.298	0.60698	182.025	1.16031	180.706	1.91607	178.751	3.31237
152.529	0.60465	182.306	1.16408	180.983	1.92376	179.03	3.3171
152.76	0.60698	182.584	1.16447	181.263	1.93151	179.309	3.32181
152.992	0.61279	182.858	1.16485	181.54	1.93321	179.588	3.32887
153.224	0.60698	183.135	1.16523	181.818	1.93491	179.868	3.33592
153.456	0.60116	183.416	1.16638	182.095	1.93423	180.148	3.33398
153.687	0.59651	183.697	1.16753	182.371	1.93355	180.425	3.33206
153.919	0.60233	183.975	1.17097	182.646	1.93287	180.703	3.33015
154.15	0.60581	184.253	1.17441	182.923	1.94098	180.98	3.32308
154.381	0.60698	184.533	1.17786	183.204	1.9492	181.256	3.31604
154.613	0.60116	184.809	1.17729	183.486	1.95127	181.534	3.31454
154.845	0.60814	185.085	1.17671	183.761	1.95329	181.81	3.31305
155.076	0.60465	185.362	1.17269	184.037	1.95532	182.087	3.31155
155.307	0.60116	185.64	1.16866	184.315	1.95361	182.362	3.31794
155.539	0.60698	185.916	1.16466	184.592	1.95192	182.639	3.32438
155.771	0.60698	186.197	1.16264	184.868	1.95438	182.919	3.33251
156.002	0.60698	186.475	1.16064	185.147	1.95687	183.198	3.34064
156.233	0.60698	186.75	1.16599	185.428	1.9594	183.476	3.34874
156.465	0.61279	187.024	1.17132	185.708	1.95531	183.757	3.35971
156.697	0.60581	187.301	1.17671	185.986	1.95124	184.034	3.37055
156.928	0.6093	187.583	1.18565	186.266	1.9469	184.311	3.37076
157.16	0.60698	187.862	1.19451	186.543	1.9426	184.587	3.37097
157.391	0.60465	188.14	1.19718	186.819	1.93831	184.865	3.37119
157.622	0.59651	188.418	1.19984	187.091	1.94371	185.144	3.36882
157.854	0.59535	188.698	1.20254	187.368	1.9492	185.42	3.36649
158.086	0.5907	188.975	1.20312	187.649	1.95101	185.698	3.36413
158.317	0.59186	189.251	1.20369	187.931	1.95284	185.978	3.3667
158.549	0.59302	189.527	1.20407	188.208	1.95464	186.256	3.36926
158.781	0.59419	189.806	1.20445	188.487	1.95566	186.532	3.37607
159.012	0.6	190.084	1.20484	188.765	1.95668	186.808	3.38288
159.243	0.60814	190.362	1.20684	189.04	1.95893	187.088	3.38978
159.474	0.61163	190.642	1.20886	189.317	1.9612	187.365	3.3975
159.706	0.61163	190.92	1.2079	189.594	1.96348	187.641	3.40517
159.937	0.60698	191.196	1.20695	189.869	1.9646	187.919	3.4073
160.169	0.61163	191.475	1.20599	190.147	1.96573	188.202	3.40945
160.4	0.61279	191.751	1.20426	190.428	1.96688	188.482	3.41159
160.632	0.60698	192.026	1.20254	190.705	1.974	188.755	3.41095
160.863	0.60465	192.306	1.20043	190.983	1.98116	189.033	3.4103
161.095	0.6093	192.583	1.19833	191.26	1.98659	189.311	3.40494
161.326	0.59651	192.862	1.19623	191.539	1.99205	189.587	3.39963
161.558	0.58953	193.141	1.19353	191.816	1.99748	189.865	3.39427
161.789	0.6	193.418	1.19086	192.091	2.00122	190.144	3.39139
162.02	0.60233	193.695	1.18819	192.367	2.00496	190.422	3.3885
162.252	0.6	193.972	1.18934	192.645	2.00722	190.697	3.39822
162.484	0.60116	194.248	1.19049	192.925	2.00949	190.975	3.40807
162.715	0.60349	194.527	1.19087	193.204	2.01177	191.256	3.418
162.947	0.59535	194.805	1.19125	193.485	2.01177	191.533	3.43246
163.178	0.59535	195.085	1.19164	193.763	2.00995	191.809	3.44685
163.41	0.6	195.363	1.19623	194.041	2.00813	192.091	3.44599
163.642	0.61395	195.641	1.20082	194.319	2.00451	192.37	3.44513
163.873	0.62093	195.92	1.20409	194.596	2.00088	192.644	3.44429
164.104	0.62326	196.197	1.20735	194.873	2.00292	192.92	3.43918
164.335	0.62209	196.472	1.21058	195.15	2.00496	193.198	3.43403
164.568	0.61628	196.749	1.21372	195.425	2.00923	193.479	3.43295
164.799	0.60581	197.028	1.21689	195.7	2.0135	193.756	3.43189
165.031	0.61047	197.311	1.21825	195.982	2.01789	194.034	3.43082
165.262	0.61047	197.589	1.21958	196.263	2.0172	194.313	3.4402
165.494	0.61628	197.864	1.22091	196.538	2.01653	194.586	3.44942
165.725	0.62326	198.142	1.21833	196.813	2.01653	194.862	3.45685
165.956	0.62558	198.419	1.21574	197.091	2.01653	195.142	3.46437
166.188	0.6186	198.694	1.21782	197.368	2.0181	195.42	3.47186
166.42	0.6186	198.972	1.21993	197.649	2.0197	195.698	3.48114
166.651	0.61047	199.253	1.22206	197.928	2.02129	195.978	3.49046
166.882	0.61395	199.531	1.2284	198.208	2.02037	196.257	3.49175
167.114	0.62093	199.807	1.23469	198.487	2.01947	196.537	3.49303
167.345	0.61977	200.083	1.23583	198.764	2.01857	196.814	3.49431
167.576	0.62209	200.362	1.23698	199.037	2.02364	197.091	3.48854
167.807	0.62907	200.641	1.23813	199.313	2.02877	197.368	3.48276
168.039	0.62907	200.917	1.2367	199.592	2.03283	197.646	3.48105
168.27	0.6186	201.195	1.23526	199.872	2.03693	197.922	3.47934
168.503	0.62209	201.476	1.22908	200.152	2.04101	198.198	3.47763
168.734	0.61977	201.753	1.22297	200.429	2.03965	198.477	3.48171
168.965	0.61977	202.029	1.21689	200.705	2.03829	198.757	3.48579
169.197	0.61744	202.306	1.21603	200.983	2.03327	199.033	3.48982
169.428	0.61744	202.584	1.21517	201.259	2.02829	199.311	3.50074
169.66	0.62093	202.864	1.22019	201.534	2.02333	199.588	3.51162
169.892	0.62326	203.14	1.22516	201.81	2.02579	199.866	3.51463
170.123	0.6186	203.415	1.23009	202.091	2.0283	200.144	3.51762
170.355	0.62326	203.693	1.23469	202.371	2.03081	200.419	3.5206
170.586	0.62674	203.971	1.23928	202.652	2.04035	200.698	3.51867
170.818	0.61977	204.251	1.24196	202.932	2.04985	200.975	3.51675
171.049	0.62209	204.53	1.24465	203.209	2.05304	201.252	3.51633
171.28	0.6314	204.807	1.24731	203.484	2.05621	201.533	3.5159
171.512	0.63256	205.085	1.24474	203.758	2.05937	201.814	3.51547
171.744	0.6314	205.364	1.24215	204.033	2.0678	202.091	3.52027
171.975	0.62791	205.64	1.23986	204.313	2.07638	202.369	3.52509
172.206	0.62907	205.917	1.23755	204.595	2.07706	202.646	3.53152
172.438	0.63488	206.193	1.23526	204.873	2.07774	202.921	3.53789
172.669	0.63488	206.469	1.23754	205.151	2.07842	203.198	3.54432
172.901	0.63837	206.748	1.23983	205.431	2.07397	203.475	3.5485
173.133	0.64651	207.028	1.24215	205.707	2.06957	203.751	3.55266
173.364	0.63721	207.307	1.25044	205.983	2.07206	204.03	3.55372
173.595	0.62907	207.587	1.25879	206.259	2.07454	204.309	3.55479
173.827	0.63372	207.864	1.25918	206.538	2.07706	204.591	3.55587
174.059	0.63721	208.143	1.25956	206.817	2.08148	204.871	3.55394
174.289	0.6407	208.419	1.25994	207.095	2.0859	205.149	3.55202
174.521	0.64651	208.695	1.25679	207.373	2.08658	205.424	3.55159
174.754	0.6407	208.971	1.25363	207.65	2.08726	205.702	3.55116
174.984	0.63256	209.249	1.25344	207.927	2.08794	205.979	3.55074
175.216	0.62209	209.53	1.25325	208.203	2.08895	206.255	3.56001
175.448	0.61628	209.808	1.25305	208.482	2.08998	206.532	3.56933
175.679	0.62209	210.085	1.25019	208.758	2.0893	206.811	3.57234
175.91	0.63372	210.364	1.24731	209.034	2.08863	207.087	3.57532
176.142	0.63488	210.641	1.24827	209.314	2.08794	207.364	3.57831
176.373	0.63837	210.918	1.24923	209.595	2.08041	207.641	3.57799
176.605	0.63953	211.194	1.25018	209.872	2.07298	207.922	3.57767
176.836	0.63721	211.47	1.25418	210.149	2.07546	208.2	3.57425
177.068	0.6407	211.749	1.25822	210.428	2.07796	208.477	3.57085
177.299	0.64884	212.029	1.2588	210.706	2.08046	208.758	3.56741
177.53	0.65	212.307	1.25937	210.982	2.09091	209.035	3.56998
177.761	0.65116	212.587	1.25994	211.263	2.10154	209.311	3.57254
177.994	0.64767	212.863	1.25764	211.544	2.10384	209.586	3.58291
178.225	0.64535	213.136	1.25535	211.818	2.10609	209.86	3.59328
178.457	0.63605	213.413	1.25648	212.093	2.10834	210.143	3.60396
178.688	0.63372	213.695	1.25764	212.362	2.11999	210.424	3.61751
178.92	0.6314	213.978	1.25879	212.643	2.13214	210.701	3.63089
179.151	0.63837	214.256	1.26196	212.928	2.1303	210.978	3.63624
179.383	0.63605	214.531	1.26511	213.209	2.12849	211.257	3.6416
179.614	0.64419	214.807	1.26492	213.486	2.1267	211.533	3.64692
179.846	0.64884	215.083	1.26473	213.761	2.11992	211.809	3.64692
180.077	0.65233	215.362	1.26453	214.037	2.1131	212.087	3.64424
180.309	0.65233	215.639	1.26712	214.316	2.11675	212.365	3.64156
180.541	0.65698	215.916	1.2697	214.595	2.12038	212.643	3.63623
180.772	0.65465	216.193	1.27236	214.87	2.12398	212.92	3.63089
181.003	0.65581	216.474	1.27505	215.15	2.12467	213.199	3.62853
181.235	0.65698	216.753	1.27774	215.428	2.12535	213.478	3.62618
181.466	0.65116	217.029	1.27946	215.704	2.12602	213.755	3.62384
181.698	0.64186	217.307	1.28118	215.979	2.12805	214.033	3.63251
181.929	0.64419	217.583	1.27966	216.257	2.1301	214.31	3.64115
182.161	0.6407	217.862	1.27812	216.538	2.12919	214.585	3.65111
182.391	0.6407	218.14	1.27659	216.816	2.12828	214.863	3.6612
182.623	0.63372	218.418	1.27486	217.092	2.12738	215.142	3.67129
182.854	0.62674	218.693	1.27314	217.37	2.13246	215.421	3.67354
183.086	0.62093	218.972	1.27524	217.649	2.13759	215.701	3.67578
183.317	0.62326	219.25	1.27734	217.926	2.14031	215.977	3.67004
183.549	0.61977	219.531	1.27946	218.202	2.14302	216.255	3.66425
183.781	0.62791	219.809	1.281	218.479	2.14575	216.533	3.65847
184.012	0.63953	220.085	1.28252	218.759	2.13965	216.811	3.645
184.244	0.63953	220.361	1.28405	219.041	2.1335	217.088	3.63153
184.474	0.63721	220.638	1.28405	219.32	2.13282	217.365	3.63153
184.707	0.63953	220.918	1.28405	219.599	2.13214	217.641	3.63153
184.939	0.64186	221.196	1.28636	219.875	2.13146	217.919	3.64199
185.169	0.6407	221.47	1.28863	220.153	2.13454	218.2	3.65254
185.401	0.6407	221.748	1.29094	220.428	2.13759	218.477	3.66295
185.633	0.64535	222.032	1.2892	220.699	2.14602	218.754	3.67277
185.865	0.64419	222.312	1.2875	220.975	2.15459	219.032	3.68263
186.096	0.63837	222.585	1.28655	221.259	2.16343	219.31	3.69245
186.327	0.63721	222.863	1.28559	221.541	2.16515	219.584	3.69755
186.559	0.63372	223.142	1.28462	221.817	2.16683	219.863	3.70271
186.791	0.62674	223.418	1.29178	222.095	2.16342	220.142	3.69949
187.022	0.62209	223.695	1.29898	222.373	2.16001	220.421	3.69628
187.253	0.62442	223.972	1.30089	222.649	2.15663	220.697	3.69309
187.485	0.62326	224.25	1.30281	222.926	2.16074	220.975	3.69373
187.716	0.62209	224.524	1.30472	223.199	2.16479	221.254	3.69438
187.947	0.62907	224.806	1.30443	223.478	2.16479	221.534	3.69782
188.18	0.63837	225.087	1.30414	223.758	2.16479	221.81	3.70123
188.412	0.63372	225.363	1.30108	224.038	2.16229	222.086	3.70464
188.643	0.63023	225.638	1.29802	224.317	2.1598	222.367	3.7114
188.875	0.63721	225.914	1.29496	224.596	2.15731	222.645	3.7181
189.106	0.63953	226.197	1.29091	224.874	2.15731	222.923	3.72346
189.337	0.63605	226.476	1.28692	225.15	2.15731	223.2	3.7288
189.568	0.62907	226.753	1.29093	225.426	2.15935	223.478	3.73413
189.8	0.63488	227.033	1.29498	225.703	2.1614	223.754	3.73188
190.032	0.63837	227.309	1.29898	225.978	2.16343	224.027	3.72964
190.263	0.63721	227.586	1.29898	226.259	2.16138	224.305	3.72347
190.495	0.63721	227.864	1.29898	226.539	2.15934	224.586	3.71725
190.726	0.6593	228.138	1.29727	226.818	2.15731	224.866	3.71105
190.957	0.66977	228.415	1.29555	227.096	2.16003	225.145	3.70933
191.188	0.66628	228.695	1.29381	227.373	2.16275	225.422	3.70763
191.42	0.65814	228.974	1.29611	227.653	2.16824	225.701	3.70592
191.651	0.66163	229.254	1.2984	227.929	2.17365	225.977	3.71618
191.883	0.64767	229.53	1.30031	228.205	2.17907	226.253	3.72644
192.114	0.63953	229.806	1.30222	228.482	2.18339	226.529	3.73702
192.346	0.63721	230.084	1.30414	228.76	2.18773	226.809	3.74778
192.577	0.63721	230.361	1.30872	229.034	2.19199	227.089	3.7585
192.809	0.63372	230.639	1.31333	229.31	2.20413	227.367	3.76526
193.041	0.63837	230.917	1.3162	229.59	2.21648	227.643	3.77197
193.272	0.63605	231.193	1.31907	229.872	2.21968	227.92	3.76812
193.504	0.63953	231.469	1.32194	230.148	2.22282	228.196	3.76429
193.735	0.64767	231.748	1.32567	230.428	2.226	228.475	3.76042
193.967	0.64884	232.028	1.3294	230.705	2.22396	228.752	3.75626
194.198	0.64419	232.306	1.33112	230.983	2.22192	229.03	3.75209
194.43	0.63605	232.583	1.33284	231.26	2.22396	229.312	3.75488
194.661	0.63023	232.86	1.33456	231.538	2.22599	229.592	3.75765
194.893	0.62326	233.141	1.33186	231.816	2.22804	229.871	3.76042
195.124	0.61628	233.419	1.32918	232.092	2.22804	230.149	3.76944
195.356	0.62326	233.695	1.32653	232.37	2.22804	230.425	3.77838
195.588	0.63953	233.971	1.32137	232.647	2.22624	230.704	3.78203
195.818	0.64767	234.248	1.3162	232.924	2.22443	230.98	3.78566
196.05	0.65233	234.529	1.31215	233.206	2.2226	231.256	3.78928
196.281	0.66047	234.807	1.30814	233.484	2.2185	231.534	3.78832
196.513	0.65698	235.085	1.30414	233.758	2.21444	231.812	3.78736
196.744	0.65698	235.362	1.305	234.038	2.21375	232.088	3.78437
196.976	0.65581	235.639	1.30586	234.316	2.21307	232.365	3.78137
197.208	0.65116	235.918	1.30779	234.592	2.2124	232.641	3.77838
197.439	0.64884	236.196	1.3097	234.869	2.21342	232.92	3.7787
197.67	0.65	236.471	1.3116	235.148	2.21444	233.198	3.77902
197.9	0.64419	236.747	1.31075	235.424	2.21691	233.474	3.78602
198.132	0.63721	237.026	1.30988	235.703	2.21941	233.752	3.79309
198.364	0.63256	237.305	1.31334	235.983	2.22192	234.032	3.80018
198.596	0.63256	237.584	1.31677	236.263	2.22841	234.309	3.81301
198.828	0.6314	237.862	1.32021	236.542	2.23484	234.586	3.82583
199.059	0.63256	238.14	1.32712	236.819	2.23211	234.866	3.83012
199.291	0.63023	238.417	1.33399	237.096	2.22937	235.144	3.83439
199.522	0.63372	238.693	1.3376	237.368	2.22668	235.422	3.83866
199.754	0.6407	238.972	1.34125	237.642	2.23735	235.701	3.8316
199.985	0.63837	239.25	1.3449	237.926	2.24844	235.979	3.82455
200.217	0.63721	239.527	1.34719	238.207	2.25849	236.254	3.82242
200.448	0.64302	239.804	1.34949	238.483	2.26836	236.53	3.82029
200.679	0.65581	240.083	1.35121	238.762	2.27837	236.808	3.81814
200.911	0.65233	240.362	1.35294	239.04	2.27189	237.085	3.82134
201.143	0.64884	240.639	1.35465	239.316	2.26545	237.362	3.82455
201.374	0.64651	240.918	1.35494	239.593	2.26226	237.643	3.83225
201.606	0.64302	241.196	1.35523	239.87	2.25908	237.924	3.83996
201.838	0.63372	241.474	1.35234	240.145	2.25592	238.203	3.84763
202.069	0.62674	241.752	1.34947	240.423	2.25457	238.483	3.85453
202.3	0.62791	242.026	1.34662	240.704	2.2532	238.759	3.86134
202.531	0.62791	242.305	1.34518	240.982	2.25502	239.035	3.86815
202.763	0.63023	242.583	1.34375	241.258	2.25682	239.312	3.86975
202.994	0.63488	242.864	1.34259	241.539	2.25865	239.59	3.87136
203.226	0.64884	243.141	1.34144	241.818	2.25819	239.866	3.8688
203.458	0.66395	243.417	1.3403	242.094	2.25773	240.142	3.86624
203.689	0.67209	243.694	1.3403	242.368	2.25728	240.419	3.86366
203.921	0.67907	243.972	1.3403	242.645	2.25627	240.697	3.85629
204.153	0.67558	244.247	1.34087	242.927	2.25524	240.974	3.84892
204.383	0.66628	244.527	1.34145	243.208	2.25822	241.253	3.8519
204.614	0.65814	244.804	1.34203	243.483	2.26115	241.535	3.85492
204.847	0.65698	245.082	1.34518	243.761	2.26409	241.813	3.85789
205.079	0.65233	245.362	1.34834	244.038	2.26918	242.092	3.86691
205.309	0.65698	245.641	1.35236	244.316	2.27429	242.368	3.87585
205.541	0.66628	245.922	1.3564	244.594	2.27793	242.645	3.8795
205.773	0.66977	246.199	1.36039	244.872	2.28156	242.921	3.88313
206.004	0.67326	246.475	1.36039	245.148	2.28517	243.196	3.88675
206.235	0.67907	246.752	1.36039	245.426	2.28277	243.475	3.88227
206.467	0.6814	247.031	1.36135	245.701	2.28041	243.756	3.87777
206.698	0.67907	247.306	1.36231	245.978	2.28243	244.037	3.87302
206.93	0.68256	247.584	1.36326	246.259	2.28449	244.313	3.86835
207.162	0.6814	247.862	1.36576	246.538	2.28653	244.59	3.86366
207.392	0.6814	248.139	1.36824	246.812	2.29565	244.866	3.87008
207.624	0.67558	248.416	1.37073	247.089	2.30489	245.142	3.87649
207.856	0.66744	248.693	1.37187	247.368	2.3058	245.416	3.8873
208.088	0.65814	248.972	1.37302	247.648	2.3067	245.694	3.8982
208.319	0.65581	249.249	1.37302	247.929	2.30761	245.973	3.90919
208.55	0.64535	249.525	1.37302	248.207	2.30557	246.253	3.91843
208.782	0.64767	249.806	1.36974	248.485	2.30353	246.536	3.92779
209.014	0.65116	250.085	1.36647	248.76	2.30398	246.815	3.92369
209.245	0.65581	250.36	1.36326	249.036	2.30443	247.092	3.91963
209.476	0.65698	250.638	1.36288	249.316	2.30489	247.367	3.91561
209.708	0.66512	250.918	1.3625	249.593	2.30591	247.645	3.91143
209.94	0.66512	251.195	1.36212	249.872	2.30693	247.923	3.90727
210.171	0.66163	251.472	1.36642	250.153	2.30394	248.2	3.90877
210.403	0.66395	251.749	1.37073	250.428	2.30102	248.478	3.91027
210.635	0.6686	252.025	1.37186	250.702	2.29809	248.754	3.91176
210.866	0.66395	252.305	1.37301	250.978	2.29708	249.031	3.92461
211.096	0.65465	252.585	1.37417	251.257	2.29605	249.307	3.93741
211.328	0.6593	252.87	1.37329	251.537	2.29742	249.584	3.95059
211.56	0.65	253.144	1.37245	251.818	2.29879	249.865	3.96393
211.792	0.63721	253.418	1.37245	252.093	2.30013	250.143	3.97717
212.023	0.63605	253.695	1.37437	252.371	2.30554	250.421	3.97717
212.255	0.64767	253.974	1.37629	252.653	2.31101	250.699	3.97717
212.486	0.64535	254.25	1.3801	252.932	2.31443	250.977	3.96643
212.717	0.65349	254.527	1.38393	253.208	2.31782	251.254	3.95574
212.948	0.66279	254.806	1.3845	253.483	2.32122	251.53	3.9451
213.179	0.6686	255.083	1.38508	253.759	2.31951	251.806	3.93751
213.411	0.6593	255.362	1.38565	254.033	2.31781	252.086	3.92981
213.643	0.65814	255.642	1.38565	254.311	2.31917	252.369	3.92202
213.875	0.6593	255.92	1.38565	254.591	2.32053	252.647	3.92428
214.106	0.6593	256.193	1.38773	254.873	2.3219	252.922	3.92651
214.338	0.65581	256.471	1.38985	255.149	2.32774	253.199	3.94237
214.569	0.66163	256.749	1.39196	255.428	2.33366	253.476	3.95823
214.8	0.66744	257.026	1.39368	255.708	2.33958	253.751	3.97396
215.032	0.66977	257.306	1.39541	255.983	2.34908	254.027	3.99658
215.264	0.66395	257.585	1.39522	256.259	2.35862	254.307	4.01949
215.495	0.67209	257.861	1.39503	256.537	2.35953	254.589	4.01691
215.727	0.67791	258.139	1.39483	256.814	2.36044	254.869	4.01434
215.958	0.6814	258.416	1.39081	257.091	2.36134	255.148	4.01179
216.19	0.68023	258.692	1.3868	257.368	2.35999	255.425	3.99247
216.421	0.68605	258.969	1.38278	257.649	2.35862	255.699	3.97332
216.653	0.67442	259.249	1.37848	257.929	2.3568	255.977	3.96566
216.884	0.67209	259.53	1.37417	258.209	2.35498	256.256	3.95793
217.116	0.67093	259.809	1.37936	258.486	2.35318	256.534	3.95023
217.347	0.67558	260.087	1.38452	258.761	2.35114	256.81	3.96212
217.579	0.67791	260.365	1.38967	259.037	2.3491	257.085	3.97396
217.81	0.68605	260.639	1.40503	259.31	2.35043	257.365	3.98815
218.041	0.68953	260.919	1.42066	259.588	2.3518	257.643	4.00227
218.273	0.67907	261.2	1.41775	259.87	2.35318	257.919	4.01628
218.505	0.6686	261.474	1.4149	260.148	2.35421	258.194	4.03182
218.736	0.65	261.749	1.41205	260.423	2.35522	258.475	4.0477
218.968	0.6407	262.026	1.4023	260.701	2.35814	258.756	4.04252
219.2	0.6407	262.303	1.39254	260.986	2.36113	259.035	4.03741
219.431	0.6407	262.583	1.39522	261.265	2.36406	259.312	4.03231
219.662	0.63953	262.863	1.39791	261.54	2.3661	259.59	4.0117
219.893	0.64884	263.14	1.40057	261.816	2.36814	259.866	3.99127
220.125	0.65698	263.414	1.40655	262.094	2.3638	260.141	3.98853
220.357	0.65581	263.694	1.41263	262.369	2.35951	260.421	3.98574
220.589	0.66163	263.976	1.4134	262.644	2.35522	260.701	3.98294
220.82	0.67209	264.253	1.41417	262.928	2.35556	260.978	3.99801
221.051	0.67326	264.529	1.41492	263.206	2.3559	261.256	4.01308
221.282	0.67209	264.805	1.41464	263.482	2.36222	261.533	4.0298
221.514	0.67326	265.082	1.41435	263.761	2.3686	261.809	4.04644
221.745	0.67442	265.36	1.41435	264.038	2.37494	262.085	4.06309
221.977	0.67442	265.638	1.41435	264.314	2.38375	262.363	4.07909
222.208	0.67209	265.916	1.41244	264.592	2.39263	262.642	4.09515
222.44	0.67209	266.194	1.41052	264.872	2.3949	262.921	4.09281
222.671	0.67209	266.473	1.40861	265.152	2.39719	263.199	4.09047
222.903	0.66977	266.75	1.4088	265.427	2.39943	263.48	4.0881
223.134	0.66977	267.026	1.40899	265.701	2.40145	263.757	4.0778
223.366	0.67558	267.304	1.40918	265.979	2.40351	264.032	4.06758
223.597	0.67093	267.581	1.41431	266.26	2.40192	264.308	4.05732
223.829	0.66628	267.863	1.41952	266.538	2.40034	264.586	4.04996
224.061	0.66163	268.143	1.42048	266.819	2.39875	264.866	4.04257
224.292	0.66047	268.42	1.42143	267.096	2.39511	265.143	4.04727
224.523	0.66163	268.697	1.42239	267.369	2.39152	265.42	4.05198
224.755	0.66279	268.972	1.42153	267.648	2.38787	265.697	4.05668
224.987	0.66628	269.249	1.42066	267.925	2.38479	265.974	4.07307
225.219	0.66047	269.53	1.42182	268.2	2.38174	266.25	4.08938
225.45	0.65233	269.808	1.42297	268.477	2.38287	266.529	4.08789
225.681	0.64651	270.084	1.42411	268.755	2.384	266.808	4.08639
225.913	0.64535	270.359	1.42439	269.036	2.38515	267.086	4.08489
226.144	0.64767	270.636	1.42468	269.318	2.38788	267.366	4.07622
226.375	0.65581	270.915	1.42564	269.596	2.39059	267.644	4.06758
226.607	0.6593	271.195	1.4266	269.876	2.39104	267.923	4.06887
226.839	0.66512	271.473	1.42755	270.153	2.3915	268.197	4.07014
227.07	0.67093	271.752	1.43079	270.426	2.39195	268.475	4.07143
227.302	0.66395	272.032	1.43406	270.702	2.39398	268.753	4.07815
227.533	0.66512	272.312	1.43731	270.98	2.39603	269.032	4.08489
227.764	0.6686	272.587	1.44046	271.258	2.39896	269.31	4.09302
227.995	0.66279	272.863	1.44362	271.54	2.40193	269.587	4.10114
228.226	0.66047	273.14	1.4396	271.818	2.40487	269.864	4.10926
228.458	0.66395	273.416	1.43559	272.098	2.40999	270.141	4.11472
228.689	0.6686	273.693	1.43157	272.375	2.41507	270.417	4.12016
228.921	0.67907	273.971	1.42899	272.651	2.42118	270.696	4.12145
229.153	0.6814	274.249	1.4264	272.926	2.42727	270.975	4.12273
229.384	0.68256	274.529	1.42929	273.204	2.43343	271.254	4.12401
229.616	0.68837	274.807	1.43216	273.482	2.43752	271.534	4.12079
229.847	0.68605	275.083	1.43501	273.759	2.44159	271.811	4.1176
230.079	0.68023	275.359	1.44216	274.037	2.44137	272.087	4.11909
230.31	0.68256	275.638	1.44936	274.312	2.44114	272.364	4.12058
230.542	0.67674	275.916	1.45147	274.591	2.44091	272.644	4.12209
230.774	0.6686	276.194	1.45357	274.872	2.43989	272.921	4.12853
231.005	0.66744	276.474	1.45568	275.15	2.43887	273.196	4.13491
231.237	0.66628	276.753	1.45278	275.425	2.43865	273.473	4.14001
231.468	0.66744	277.028	1.44994	275.702	2.43842	273.752	4.14514
231.699	0.67791	277.303	1.45069	275.978	2.43819	274.033	4.1503
231.931	0.68488	277.58	1.45145	276.257	2.44294	274.311	4.15449
232.163	0.67791	277.864	1.45223	276.538	2.44772	274.587	4.15864
232.393	0.67209	278.14	1.44851	276.818	2.4468	274.866	4.15864
232.625	0.67209	278.417	1.44477	277.095	2.44589	275.143	4.15864
232.857	0.66744	278.695	1.44209	277.369	2.445	275.42	4.15565
233.088	0.66744	278.972	1.43942	277.648	2.43755	275.697	4.15266
233.32	0.6686	279.249	1.43674	277.929	2.43003	275.975	4.14966
233.552	0.67209	279.526	1.44134	278.204	2.43071	276.253	4.14795
233.783	0.66977	279.802	1.44592	278.479	2.43139	276.526	4.14625
234.014	0.66628	280.079	1.44838	278.758	2.43207	276.804	4.14453
234.246	0.65698	280.361	1.45089	279.037	2.43755	277.086	4.15294
234.478	0.65233	280.642	1.45338	279.313	2.44295	277.366	4.16127
234.708	0.64651	280.922	1.44846	279.593	2.44591	277.643	4.16954
234.94	0.6407	281.198	1.44362	279.873	2.44887	277.919	4.17916
235.172	0.64767	281.472	1.44343	280.15	2.4518	278.195	4.18878
235.403	0.65581	281.748	1.44324	280.426	2.45724	278.472	4.18942
235.635	0.66163	282.026	1.44305	280.702	2.46268	278.749	4.19006
235.867	0.66395	282.305	1.44852	280.978	2.46812	279.028	4.1907
236.098	0.67093	282.582	1.45396	281.257	2.47015	279.308	4.1849
236.329	0.67326	282.86	1.4574	281.539	2.4722	279.587	4.17916
236.561	0.68023	283.141	1.46086	281.818	2.47151	279.865	4.1751
236.792	0.6907	283.418	1.46429	282.095	2.47083	280.145	4.17103
237.024	0.69419	283.695	1.47175	282.37	2.47016	280.423	4.16697
237.255	0.69767	283.972	1.47921	282.648	2.4688	280.7	4.1747
237.487	0.69535	284.249	1.4794	282.926	2.46744	280.975	4.18236
237.718	0.68953	284.527	1.4796	283.203	2.46495	281.252	4.19537
237.95	0.68721	284.805	1.47979	283.48	2.46245	281.531	4.20848
238.181	0.68256	285.082	1.47749	283.757	2.45996	281.809	4.22148
238.413	0.68023	285.359	1.47519	284.035	2.46199	282.085	4.22594
238.645	0.68488	285.636	1.4729	284.316	2.46404	282.364	4.23046
238.876	0.68953	285.917	1.46859	284.594	2.46609	282.644	4.224
239.107	0.68023	286.198	1.46429	284.869	2.46812	282.92	4.21762
239.339	0.67442	286.475	1.46391	285.145	2.47016	283.197	4.21122
239.57	0.66047	286.752	1.46352	285.422	2.50023	283.475	4.20801
239.802	0.64651	287.028	1.46314	285.703	2.53069	283.752	4.20481
240.033	0.64884	287.305	1.46343	285.985	2.53046	284.027	4.20777
240.265	0.66047	287.584	1.46371	286.263	2.53023	284.308	4.2108
240.497	0.67093	287.861	1.4641	286.542	2.53001	284.585	4.21379
240.728	0.69186	288.137	1.46448	286.82	2.47856	284.86	4.22491
240.959	0.69535	288.411	1.46486	287.093	2.42799	285.139	4.23623
241.19	0.68488	288.693	1.46974	287.365	2.43155	285.421	4.24335
241.422	0.67791	288.975	1.47462	287.641	2.43516	285.701	4.25042
241.654	0.6814	289.252	1.47654	287.924	2.43887	285.977	4.25739
241.885	0.67442	289.527	1.47845	288.207	2.46351	286.255	4.26092
242.117	0.67326	289.803	1.48036	288.486	2.48784	286.532	4.26444
242.348	0.67558	290.081	1.48007	288.764	2.49261	286.808	4.26274
242.58	0.67558	290.36	1.47979	289.042	2.4974	287.085	4.26103
242.81	0.67093	290.638	1.4815	289.317	2.50212	287.363	4.25931
243.041	0.67209	290.918	1.48323	289.591	2.51767	287.642	4.24582
243.273	0.67791	291.197	1.48495	289.87	2.53341	287.919	4.23238
243.505	0.68372	291.474	1.48755	290.147	2.53228	288.196	4.23259
243.736	0.68605	291.749	1.49012	290.426	2.53115	288.474	4.23281
243.968	0.68721	292.025	1.48993	290.706	2.53001	288.753	4.23302
244.2	0.68605	292.305	1.48974	290.982	2.52219	289.031	4.25643
244.432	0.68721	292.582	1.48955	291.258	2.51437	289.309	4.27983
244.663	0.68953	292.859	1.49383	291.537	2.51207	289.589	4.28891
244.894	0.69651	293.138	1.49816	291.815	2.5098	289.865	4.29788
245.126	0.70349	293.422	1.49757	292.087	2.50757	290.139	4.30677
245.358	0.70581	293.7	1.497	292.363	2.51365	290.417	4.30441
245.589	0.71047	293.973	1.49643	292.642	2.51981	290.698	4.30204
245.821	0.70465	294.251	1.49272	292.923	2.52415	290.972	4.29971
246.051	0.69186	294.53	1.48897	293.203	2.52846	291.252	4.28723
246.283	0.67674	294.805	1.48707	293.479	2.53273	291.533	4.2747
246.514	0.67209	295.081	1.48515	293.756	2.53273	291.811	4.27192
246.746	0.66628	295.358	1.48323	294.039	2.53273	292.087	4.26915
246.978	0.66744	295.638	1.48237	294.321	2.53365	292.365	4.26637
247.21	0.6686	295.918	1.48151	294.598	2.53455	292.644	4.28243
247.441	0.68023	296.197	1.48537	294.874	2.53545	292.921	4.29843
247.672	0.68605	296.47	1.48917	295.151	2.52955	293.197	4.31077
247.904	0.68023	296.745	1.49299	295.428	2.52364	293.474	4.32317
248.135	0.67209	297.027	1.49499	295.704	2.51777	293.752	4.33562
248.367	0.6814	297.311	1.49701	295.979	2.51268	294.033	4.33691
248.599	0.68488	297.589	1.50028	296.255	2.50757	294.31	4.33819
248.83	0.67674	297.863	1.5035	296.538	2.50894	294.587	4.33583
249.062	0.6814	298.14	1.50677	296.816	2.51029	294.863	4.33349
249.294	0.68837	298.42	1.50735	297.095	2.51165	295.14	4.33113
249.525	0.68256	298.696	1.50792	297.371	2.52321	295.417	4.32282
249.755	0.67326	298.97	1.50849	297.647	2.53477	295.696	4.31446
249.987	0.67674	299.249	1.50534	297.925	2.54206	295.977	4.30757
250.22	0.67907	299.528	1.50217	298.202	2.54931	296.255	4.30074
250.451	0.6814	299.805	1.50408	298.478	2.55653	296.532	4.29394
250.682	0.68488	300.085	1.506	298.756	2.56262	296.812	4.30072
250.913	0.68837	300.363	1.50791	299.038	2.56878	297.088	4.30741
251.145	0.69419	300.637	1.51279	299.318	2.57219	297.365	4.31617
251.376	0.69419	300.911	1.51767	299.594	2.57556	297.642	4.32493
251.607	0.69186	301.19	1.5171	299.873	2.57898	297.919	4.3337
251.839	0.6907	301.472	1.51652	300.152	2.56903	298.195	4.33881
252.071	0.69302	301.751	1.51595	300.425	2.55925	298.473	4.34396
252.302	0.69535	302.03	1.51077	300.704	2.55312	298.752	4.34225
252.533	0.69767	302.307	1.50562	300.98	2.54703	299.031	4.34054
252.765	0.70698	302.584	1.50485	301.258	2.54089	299.309	4.33883
252.996	0.71279	302.861	1.50409	301.535	2.54598	299.589	4.33947
253.228	0.71163	303.138	1.50332	301.813	2.55109	299.869	4.34011
253.46	0.71047	303.414	1.50848	302.089	2.55647	300.143	4.35139
253.691	0.70814	303.692	1.51365	302.369	2.56192	300.418	4.36267
253.923	0.70349	303.97	1.5169	302.651	2.56741	300.696	4.3741
254.155	0.69419	304.248	1.52015	302.93	2.56844	300.977	4.38865
254.386	0.69302	304.528	1.52341	303.209	2.56946	301.253	4.40295
254.617	0.69186	304.807	1.52485	303.486	2.56786	301.53	4.40721
254.849	0.68488	305.084	1.52628	303.762	2.56627	301.809	4.41148
255.08	0.68953	305.364	1.52609	304.035	2.56469	302.088	4.41578
255.312	0.69651	305.643	1.5259	304.306	2.56804	302.364	4.41546
255.543	0.69535	305.921	1.52571	304.587	2.5715	302.64	4.41514
255.775	0.69419	306.195	1.52343	304.873	2.57196	302.917	4.40939
256.007	0.69767	306.474	1.52112	305.151	2.5724	303.194	4.40364
256.238	0.68372	306.75	1.5215	305.431	2.57286	303.475	4.39782
256.469	0.67907	307.026	1.52188	305.708	2.5732	303.753	4.39483
256.7	0.67791	307.303	1.52226	305.985	2.57354	304.032	4.39183
256.932	0.67209	307.581	1.52684	306.258	2.58072	304.309	4.38885
257.164	0.66744	307.862	1.53145	306.536	2.58799	304.585	4.39651
257.395	0.6686	308.14	1.53259	306.814	2.5953	304.863	4.40424
257.626	0.66395	308.42	1.53375	307.09	2.60114	305.142	4.41645
257.858	0.66047	308.698	1.53489	307.371	2.60707	305.419	4.42862
258.089	0.66628	308.973	1.53632	307.65	2.61298	305.696	4.44079
258.32	0.67558	309.249	1.53776	307.926	2.61163	305.974	4.44238
258.551	0.68256	309.526	1.53891	308.204	2.61026	306.255	4.44399
258.783	0.68953	309.803	1.54005	308.483	2.60935	306.532	4.43245
259.015	0.7	310.083	1.54121	308.759	2.60844	306.808	4.42096
259.247	0.69884	310.365	1.53745	309.033	2.60754	307.086	4.40937
259.478	0.69884	310.643	1.53374	309.312	2.60516	307.363	4.40065
259.71	0.69884	310.92	1.53336	309.59	2.60278	307.637	4.39205
259.941	0.69535	311.197	1.53298	309.872	2.59497	307.917	4.39611
260.172	0.69186	311.473	1.5326	310.152	2.58723	308.197	4.40018
260.404	0.69767	311.75	1.53279	310.425	2.57966	308.477	4.40424
260.636	0.69186	312.026	1.53298	310.701	2.5827	308.755	4.41902
260.867	0.68605	312.303	1.53317	310.979	2.58578	309.032	4.43373
261.098	0.68372	312.583	1.53288	311.26	2.59126	309.308	4.44547
261.33	0.68488	312.861	1.5326	311.539	2.59669	309.584	4.45721
261.562	0.67558	313.14	1.53529	311.816	2.6021	309.861	4.469
261.794	0.67442	313.413	1.53795	312.095	2.59867	310.14	4.47028
262.025	0.6814	313.69	1.54063	312.37	2.5953	310.419	4.47157
262.257	0.68023	313.972	1.54265	312.646	2.59981	310.699	4.4643
262.488	0.67442	314.252	1.54465	312.921	2.6043	310.979	4.457
262.719	0.67674	314.528	1.54675	313.203	2.6089	311.258	4.44976
262.951	0.6814	314.805	1.54885	313.481	2.61333	311.531	4.45104
263.182	0.67442	315.083	1.55096	313.758	2.61774	311.807	4.45233
263.413	0.67907	315.358	1.55639	314.035	2.61616	312.085	4.46023
263.646	0.6907	315.635	1.56187	314.317	2.61456	312.362	4.46812
263.877	0.6907	315.911	1.563	314.593	2.61298	312.64	4.47606
264.108	0.6907	316.191	1.56415	314.869	2.61909	312.92	4.48787
264.34	0.68953	316.474	1.56531	315.146	2.62522	313.201	4.49978
264.572	0.68837	316.751	1.55933	315.425	2.62522	313.482	4.50195
264.803	0.67907	317.032	1.55326	315.704	2.62522	313.758	4.50407
265.033	0.68023	317.309	1.54903	315.981	2.62591	314.033	4.50619
265.266	0.68256	317.585	1.54481	316.257	2.62658	314.311	4.49559
265.498	0.69535	317.858	1.54063	316.534	2.62726	314.588	4.48503
265.729	0.70349	318.138	1.54407	316.813	2.63135	314.867	4.47924
265.961	0.70349	318.419	1.54752	317.09	2.63541	315.144	4.47347
266.192	0.70116	318.697	1.54867	317.369	2.63951	315.42	4.46772
266.423	0.70233	318.974	1.54982	317.648	2.63917	315.697	4.47243
266.654	0.6907	319.251	1.55096	317.926	2.63883	315.974	4.47714
266.886	0.67558	319.531	1.54836	318.203	2.63497	316.25	4.48183
267.117	0.67326	319.805	1.5458	318.48	2.63111	316.528	4.50014
267.349	0.67674	320.081	1.5498	318.756	2.62726	316.806	4.51838
267.58	0.67209	320.359	1.55382	319.035	2.62181	317.084	4.52858
267.812	0.67209	320.637	1.55785	319.312	2.61638	317.365	4.53887
268.043	0.67907	320.916	1.55814	319.593	2.61525	317.645	4.54916
268.275	0.68023	321.196	1.55843	319.874	2.61411	317.921	4.55076
268.507	0.68256	321.473	1.55747	320.153	2.61298	318.197	4.55236
268.738	0.68605	321.75	1.55651	320.429	2.61389	318.476	4.5513
268.969	0.6907	322.027	1.55556	320.705	2.6148	318.754	4.55023
269.201	0.68953	322.306	1.5613	320.979	2.6157	319.033	4.54916
269.433	0.68953	322.584	1.56704	321.257	2.62312	319.311	4.54305
269.664	0.68256	322.859	1.57139	321.539	2.63067	319.587	4.53697
269.895	0.68372	323.138	1.57581	321.819	2.63524	319.864	4.53376
270.127	0.68372	323.418	1.58024	322.096	2.63977	320.14	4.53056
270.36	0.68953	323.694	1.58253	322.372	2.64427	320.416	4.52735
270.59	0.69186	323.971	1.58483	322.652	2.64701	320.696	4.53994
270.822	0.69535	324.248	1.58713	322.927	2.64971	320.974	4.55236
271.053	0.69651	324.525	1.58914	323.201	2.65398	321.254	4.5629
271.285	0.69651	324.802	1.59114	323.48	2.65832	321.534	4.57339
271.516	0.69419	325.081	1.59	323.757	2.66263	321.811	4.58378
271.747	0.69884	325.36	1.58885	324.038	2.66775	322.087	4.58602
271.979	0.69535	325.639	1.5877	324.316	2.67283	322.364	4.58827
272.21	0.68837	325.917	1.57706	324.594	2.67488	322.642	4.57627
272.442	0.68605	326.194	1.56646	324.871	2.67691	322.92	4.56432
272.674	0.68488	326.47	1.56475	325.15	2.67895	323.197	4.55236
272.905	0.69302	326.748	1.56303	325.428	2.67895	323.473	4.54536
273.136	0.69651	327.028	1.5613	325.704	2.67929	323.752	4.53826
273.367	0.7	327.305	1.56446	325.976	2.67962	324.029	4.54871
273.598	0.70349	327.581	1.56761	326.254	2.6803	324.305	4.55913
273.83	0.69767	327.859	1.56953	326.534	2.68099	324.585	4.56968
274.062	0.68605	328.135	1.57143	326.815	2.6827	324.864	4.58631
274.294	0.68837	328.414	1.57335	327.093	2.68439	325.145	4.60302
274.525	0.69186	328.693	1.57821	327.369	2.68439	325.423	4.6086
274.757	0.6907	328.975	1.58311	327.644	2.68439	325.699	4.61412
274.988	0.6907	329.251	1.58425	327.925	2.68077	325.978	4.61969
275.22	0.69186	329.528	1.5854	328.209	2.67709	326.256	4.61582
275.452	0.6907	329.807	1.58655	328.486	2.67351	326.531	4.612
275.683	0.68256	330.083	1.58684	328.761	2.66833	326.807	4.61136
275.914	0.68721	330.359	1.58713	329.038	2.6631	327.086	4.61072
276.146	0.69419	330.638	1.58751	329.315	2.65787	327.366	4.61008
276.377	0.69186	330.918	1.58789	329.587	2.66561	327.647	4.61072
276.609	0.69302	331.195	1.58827	329.864	2.67351	327.924	4.61136
276.84	0.7	331.473	1.58972	330.147	2.67903	328.198	4.61029
277.072	0.7	331.749	1.59114	330.428	2.6845	328.472	4.60923
277.304	0.69302	332.025	1.59247	330.701	2.68983	328.749	4.60815
277.535	0.69884	332.305	1.59382	330.979	2.69288	329.029	4.61951
277.766	0.69651	332.583	1.59516	331.261	2.69596	329.307	4.63083
277.998	0.69186	332.858	1.59945	331.538	2.70028	329.585	4.64214
278.229	0.68953	333.135	1.60377	331.813	2.70456	329.866	4.65528
278.459	0.69767	333.416	1.60262	332.09	2.70888	330.147	4.66843
278.692	0.69419	333.696	1.60146	332.369	2.71193	330.42	4.6608
278.924	0.68837	333.972	1.60033	332.649	2.715	330.696	4.65311
279.155	0.7	334.248	1.59633	332.925	2.71635	330.975	4.64534
279.387	0.69884	334.526	1.59229	333.201	2.7177	331.253	4.63538
279.619	0.69767	334.802	1.594	333.483	2.71908	331.53	4.62547
279.85	0.70116	335.08	1.59572	333.763	2.71771	331.807	4.62973
280.08	0.70349	335.36	1.59746	334.041	2.71634	332.086	4.63402
280.313	0.7	335.64	1.59775	334.315	2.715	332.363	4.63829
280.545	0.70233	335.918	1.59803	334.59	2.71601	332.639	4.65521
280.776	0.70116	336.197	1.5988	334.868	2.71704	332.917	4.67228
281.008	0.70349	336.474	1.59956	335.149	2.7191	333.195	4.68167
281.239	0.70116	336.751	1.60033	335.426	2.72113	333.473	4.69102
281.47	0.69302	337.026	1.60166	335.703	2.72316	333.753	4.70049
281.701	0.69419	337.302	1.603	335.978	2.72081	334.035	4.70405
281.933	0.69767	337.579	1.60435	336.258	2.7184	334.312	4.70755
282.164	0.69419	337.861	1.60435	336.541	2.7147	334.587	4.70309
282.396	0.70233	338.139	1.60435	336.816	2.71111	334.864	4.69859
282.627	0.71163	338.417	1.60835	337.091	2.70752	335.143	4.69408
282.858	0.70581	338.697	1.61238	337.368	2.69929	335.42	4.6867
283.09	0.7	338.976	1.6164	337.641	2.69119	335.697	4.67933
283.322	0.69535	339.252	1.62071	337.919	2.69613	335.975	4.68492
283.553	0.68837	339.527	1.62501	338.202	2.70116	336.252	4.69048
283.785	0.68837	339.803	1.6233	338.484	2.70616	336.527	4.696
284.017	0.69535	340.081	1.62157	338.761	2.71502	336.803	4.7119
284.248	0.69535	340.359	1.61984	339.037	2.72384	337.084	4.72806
284.48	0.69651	340.637	1.6187	339.315	2.72338	337.362	4.727
284.711	0.7	340.916	1.61755	339.591	2.72293	337.639	4.72593
284.943	0.6907	341.195	1.61678	339.865	2.72248	337.919	4.72486
285.174	0.68256	341.469	1.61602	340.146	2.72555	338.202	4.71839
285.406	0.68488	341.747	1.61525	340.425	2.7286	338.48	4.71203
285.637	0.68837	342.029	1.61064	340.703	2.72951	338.756	4.71544
285.868	0.68953	342.308	1.60607	340.983	2.73042	339.035	4.71887
286.1	0.69535	342.584	1.60607	341.26	2.73132	339.312	4.72229
286.332	0.69535	342.861	1.60607	341.538	2.72962	339.588	4.72836
286.563	0.69651	343.14	1.60856	341.817	2.72792	339.866	4.73448
286.794	0.70233	343.418	1.61104	342.094	2.73043	340.142	4.74022
287.025	0.70814	343.696	1.61353	342.369	2.73292	340.419	4.746
287.257	0.71279	343.972	1.61734	342.644	2.7354	340.698	4.75179
287.489	0.71977	344.248	1.62115	342.921	2.74151	340.975	4.75725
287.721	0.7186	344.528	1.62501	343.199	2.74764	341.251	4.76269
287.952	0.71163	344.806	1.62789	343.481	2.74879	341.527	4.76375
288.182	0.71047	345.083	1.63075	343.758	2.74992	341.807	4.76483
288.413	0.70698	345.357	1.62791	344.035	2.75104	342.087	4.7659
288.645	0.69884	345.634	1.62504	344.31	2.75475	342.364	4.76483
288.877	0.69535	345.913	1.62214	344.589	2.75853	342.639	4.76376
289.108	0.7	346.192	1.62128	344.87	2.75671	342.916	4.76269
289.341	0.68605	346.47	1.62042	345.151	2.75489	343.197	4.76656
289.572	0.67326	346.75	1.6254	345.429	2.75308	343.475	4.77039
289.803	0.67093	347.029	1.63038	345.705	2.75195	343.752	4.78016
290.035	0.67209	347.307	1.63534	345.981	2.75081	344.032	4.79002
290.266	0.67093	347.585	1.63736	346.256	2.74968	344.311	4.79988
290.498	0.68372	347.861	1.63936	346.534	2.75646	344.587	4.80695
290.73	0.69535	348.14	1.63627	346.815	2.76329	344.862	4.81399
290.961	0.70116	348.416	1.63322	347.093	2.76374	345.14	4.81163
291.192	0.70349	348.692	1.63018	347.369	2.76419	345.417	4.80929
291.424	0.70465	348.969	1.63075	347.649	2.76465	345.695	4.80694
291.656	0.70349	349.249	1.63132	347.926	2.76328	345.974	4.79924
291.887	0.71279	349.527	1.63113	348.202	2.76193	346.254	4.79155
292.118	0.72442	349.805	1.63094	348.48	2.76352	346.533	4.7866
292.35	0.72442	350.084	1.63075	348.756	2.7651	346.81	4.7817
292.582	0.71977	350.363	1.62862	349.032	2.76669	347.087	4.7768
292.813	0.71744	350.638	1.62654	349.312	2.76975	347.366	4.7858
293.045	0.71047	350.914	1.62444	349.591	2.77281	347.643	4.79475
293.276	0.71047	351.192	1.62902	349.867	2.77549	347.919	4.80946
293.507	0.7093	351.472	1.63362	350.148	2.77823	348.195	4.82417
293.739	0.71512	351.75	1.63785	350.43	2.78097	348.473	4.839
293.971	0.72558	352.026	1.64205	350.707	2.77892	348.752	4.84924
294.202	0.72326	352.302	1.64625	350.982	2.77689	349.031	4.85952
294.434	0.71279	352.579	1.65022	351.257	2.77824	349.308	4.85546
294.666	0.70814	352.862	1.65428	351.535	2.7796	349.585	4.8514
294.897	0.7	353.139	1.65582	351.813	2.78097	349.862	4.84734
295.127	0.69302	353.417	1.65735	352.092	2.78879	350.138	4.83838
295.36	0.69884	353.693	1.65888	352.37	2.79661	350.416	4.82938
295.592	0.70465	353.969	1.65802	352.643	2.79728	350.696	4.83024
295.823	0.70814	354.246	1.65715	352.924	2.79796	350.976	4.8311
296.054	0.70814	354.524	1.65582	353.207	2.79865	351.253	4.83195
296.286	0.70116	354.802	1.65448	353.483	2.79661	351.529	4.8483
296.517	0.6907	355.083	1.65314	353.759	2.79457	351.805	4.86465
296.748	0.68488	355.364	1.65141	354.036	2.79412	352.084	4.87815
296.98	0.67907	355.643	1.64969	354.312	2.79367	352.363	4.8916
297.211	0.67791	355.922	1.65085	354.589	2.79321	352.641	4.90505
297.443	0.67791	356.198	1.652	354.869	2.81459	352.919	4.91213
297.674	0.67674	356.472	1.65314	355.15	2.83606	353.195	4.91916
297.905	0.67791	356.75	1.65514	355.427	2.83424	353.473	4.91107
298.137	0.68953	357.028	1.65715	355.703	2.83242	353.752	4.90291
298.369	0.6907	357.306	1.65696	355.978	2.83062	354.03	4.89479
298.6	0.69302	357.582	1.65677	356.256	2.79227	354.306	4.88007
298.832	0.69302	357.859	1.65658	356.535	2.75377	354.584	4.86529
299.063	0.68837	358.135	1.65601	356.815	2.75285	354.863	4.87021
299.295	0.6814	358.414	1.65543	357.092	2.75195	355.143	4.87514
299.527	0.68837	358.692	1.65677	357.369	2.75104	355.421	4.88004
299.758	0.69651	358.97	1.65811	357.646	2.77208	355.698	4.89393
299.99	0.70465	359.25	1.65945	357.925	2.79321	355.975	4.90783
300.221	0.71395	359.529	1.66204	358.202	2.80317	356.252	4.92172
300.453	0.72209	359.807	1.66462	358.479	2.81313	356.53	4.93358
300.684	0.71512	360.083	1.66633	358.757	2.82314	356.807	4.94545
300.915	0.71395	360.361	1.66807	359.032	2.82943	357.084	4.94459
301.147	0.71047	360.637	1.66978	359.311	2.8358	357.363	4.94374
301.379	0.70698	360.913	1.67348	359.589	2.84218	357.64	4.94288
301.609	0.70698	361.193	1.67724	359.867	2.8388	357.918	4.93358
301.841	0.71744	361.472	1.67609	360.149	2.83538	358.195	4.92429
302.073	0.71512	361.748	1.67495	360.427	2.82876	358.474	4.91893
302.304	0.71395	362.025	1.6738	360.705	2.82216	358.754	4.91357
302.536	0.71163	362.303	1.66921	360.978	2.81566	359.031	4.90826
302.767	0.70349	362.582	1.66462	361.258	2.81599	359.308	4.91913
302.999	0.69767	362.859	1.66519	361.538	2.81634	359.587	4.93006
303.23	0.70233	363.134	1.66576	361.817	2.82134	359.864	4.94549
303.461	0.70581	363.411	1.66634	362.093	2.8263	360.14	4.96086
303.692	0.70698	363.693	1.66692	362.371	2.8313	360.416	4.97623
303.924	0.71279	363.973	1.66749	362.647	2.83673	360.696	4.98969
304.155	0.71279	364.25	1.66806	362.924	2.84218	360.977	5.00316
304.387	0.71512	364.526	1.67092	363.198	2.84597	361.255	4.99712
304.619	0.7186	364.805	1.6738	363.478	2.84987	361.529	4.99119
304.851	0.71744	365.082	1.67476	363.758	2.85374	361.805	4.9852
305.082	0.70698	365.357	1.67571	364.034	2.85475	362.081	4.97374
305.313	0.70581	365.634	1.67667	364.315	2.85578	362.36	4.96212
305.545	0.7	365.915	1.67609	364.594	2.85282	362.64	4.96361
305.776	0.69651	366.192	1.67552	364.869	2.8499	362.919	4.96511
306.008	0.7	366.471	1.67591	365.149	2.84694	363.2	4.96661
306.239	0.70814	366.748	1.67629	365.424	2.84592	363.478	4.97498
306.471	0.7093	367.027	1.67667	365.703	2.8449	363.754	4.98328
306.702	0.71163	367.303	1.68096	365.98	2.84785	364.032	4.99291
306.934	0.72209	367.581	1.68528	366.257	2.85079	364.308	5.0025
307.166	0.72791	367.859	1.68854	366.534	2.85374	364.585	5.01214
307.397	0.73256	368.137	1.69178	366.814	2.85817	364.863	5.02888
307.628	0.73721	368.415	1.69504	367.092	2.86258	365.139	5.04548
307.86	0.74186	368.693	1.69129	367.37	2.86441	365.419	5.04291
308.091	0.73256	368.969	1.68758	367.646	2.86622	365.697	5.04035
308.323	0.72442	369.245	1.68569	367.921	2.86802	365.975	5.03779
308.554	0.71977	369.527	1.68376	368.196	2.87273	366.252	5.02076
308.786	0.72326	369.808	1.68184	368.477	2.87755	366.528	5.0038
309.018	0.72326	370.084	1.68097	368.756	2.87254	366.804	5.00635
309.249	0.72326	370.357	1.68012	369.036	2.86753	367.084	5.00893
309.481	0.72209	370.636	1.67935	369.312	2.86258	367.362	5.0115
309.713	0.72674	370.916	1.67858	369.592	2.8531	367.64	5.03165
309.944	0.72791	371.193	1.67782	369.876	2.84354	367.92	5.05189
310.174	0.72093	371.467	1.68605	370.151	2.84671	368.197	5.06131
310.406	0.72209	371.747	1.69447	370.43	2.84991	368.471	5.07061
310.639	0.72209	372.028	1.69504	370.705	2.85306	368.75	5.08011
310.87	0.71512	372.309	1.69562	370.979	2.85955	369.031	5.08097
311.101	0.70814	372.585	1.69619	371.252	2.86598	369.309	5.08183
311.333	0.70465	372.86	1.6959	371.53	2.86733	369.584	5.08267
311.564	0.7093	373.138	1.69561	371.813	2.8687	369.862	5.0782
311.795	0.72093	373.415	1.69943	372.094	2.87006	370.142	5.0737
312.026	0.72791	373.691	1.70324	372.372	2.8728	370.418	5.072
312.258	0.73605	373.971	1.70709	372.649	2.87552	370.695	5.07029
312.49	0.74186	374.249	1.70394	372.925	2.87823	370.975	5.06857
312.721	0.73953	374.528	1.70078	373.2	2.88564	371.254	5.07307
312.953	0.73605	374.805	1.69829	373.48	2.89319	371.531	5.07754
313.184	0.73488	375.082	1.6958	373.759	2.89387	371.808	5.08373
313.415	0.72907	375.358	1.69332	374.035	2.89455	372.086	5.08992
313.647	0.72791	375.635	1.69389	374.313	2.89523	372.364	5.09614
313.879	0.72326	375.913	1.69447	374.591	2.89251	372.64	5.10094
314.11	0.71977	376.194	1.69543	374.868	2.88979	372.917	5.10576
314.342	0.71279	376.474	1.69639	375.146	2.88979	373.194	5.1047
314.574	0.71395	376.751	1.69734	375.422	2.88979	373.474	5.10362
314.805	0.71047	377.028	1.69906	375.699	2.89386	373.753	5.10255
315.036	0.71395	377.306	1.70079	375.976	2.89794	374.03	5.10063
315.267	0.71512	377.582	1.7025	376.255	2.90203	374.308	5.09871
315.499	0.72209	377.861	1.70539	376.533	2.90496	374.583	5.10338
315.731	0.72442	378.135	1.70824	376.815	2.90793	374.862	5.1081
315.962	0.72326	378.412	1.70862	377.094	2.91087	375.14	5.11281
316.194	0.72093	378.692	1.70901	377.368	2.91087	375.419	5.12923
316.426	0.71744	378.971	1.70939	377.644	2.91087	375.694	5.14552
316.657	0.71395	379.247	1.71082	377.925	2.90769	375.974	5.15281
316.888	0.7093	379.525	1.71226	378.208	2.90448	376.254	5.16011
317.119	0.71163	379.801	1.7134	378.484	2.90135	376.529	5.16732
317.351	0.70581	380.079	1.71455	378.761	2.90101	376.807	5.16764
317.583	0.70349	380.36	1.7157	379.039	2.90067	377.083	5.16796
317.814	0.70814	380.642	1.71484	379.316	2.90545	377.363	5.16238
318.046	0.70814	380.92	1.71398	379.591	2.91019	377.644	5.1568
318.277	0.70698	381.197	1.71302	379.867	2.91495	377.921	5.15129
318.508	0.71512	381.474	1.71207	380.146	2.91699	378.195	5.15637
318.739	0.71512	381.751	1.71111	380.424	2.91903	378.473	5.16155
318.97	0.70814	382.027	1.71483	380.701	2.92061	378.753	5.17167
319.202	0.69884	382.304	1.71857	380.981	2.92221	379.029	5.18165
319.435	0.69767	382.58	1.72237	381.258	2.92379	379.306	5.19169
319.666	0.69884	382.859	1.72619	381.531	2.92849	379.584	5.20544
319.897	0.70233	383.139	1.73005	381.812	2.93331	379.864	5.21926
320.129	0.71047	383.415	1.72776	382.089	2.93534	380.141	5.22118
320.36	0.72326	383.693	1.72546	382.366	2.93737	380.418	5.22311
320.592	0.72791	383.971	1.72238	382.648	2.93944	380.695	5.22503
320.823	0.72791	384.247	1.71933	382.924	2.93977	380.971	5.21324
321.055	0.72326	384.523	1.71628	383.201	2.94012	381.251	5.2013
321.286	0.7186	384.801	1.71513	383.481	2.93943	381.531	5.19527
321.518	0.71279	385.081	1.71398	383.758	2.93875	381.81	5.18928
321.749	0.70698	385.363	1.71205	384.034	2.93807	382.086	5.18335
321.981	0.70465	385.641	1.71014	384.31	2.93672	382.364	5.18785
322.212	0.7093	385.918	1.70824	384.589	2.93535	382.643	5.19236
322.444	0.70698	386.194	1.71111	384.87	2.93535	382.919	5.19682
322.676	0.70814	386.471	1.71398	385.148	2.93535	383.197	5.21697
322.907	0.71977	386.751	1.71688	385.423	2.93535	383.475	5.23721
323.139	0.71977	387.025	1.71973	385.702	2.93808	383.752	5.25156
323.37	0.71512	387.301	1.72259	385.978	2.94079	384.028	5.26584
323.601	0.71628	387.58	1.72316	386.256	2.94352	384.305	5.28018
323.832	0.71977	387.859	1.72374	386.539	2.94557	384.586	5.2834
324.065	0.7186	388.134	1.72656	386.819	2.9476	384.863	5.28659
324.296	0.72326	388.414	1.72944	387.094	2.9485	385.139	5.27386
324.527	0.73023	388.697	1.73235	387.37	2.94941	385.417	5.26101
324.759	0.72791	388.979	1.73313	387.646	2.95032	385.697	5.24812
324.991	0.72442	389.255	1.73389	387.92	2.95541	385.978	5.22548
325.221	0.72093	389.531	1.73465	388.195	2.96052	386.253	5.20323
325.452	0.72093	389.809	1.73522	388.479	2.95914	386.528	5.2149
325.685	0.72674	390.085	1.73579	388.761	2.95778	386.807	5.22672
325.916	0.73372	390.362	1.73828	389.038	2.95644	387.084	5.2385
326.148	0.73605	390.639	1.74078	389.314	2.95678	387.363	5.28091
326.38	0.7314	390.915	1.74326	389.59	2.95712	387.642	5.32314
326.611	0.72326	391.191	1.74553	389.865	2.96228	387.916	5.33922
326.842	0.71512	391.472	1.74785	390.143	2.96751	388.195	5.35552
327.074	0.71279	391.75	1.74746	390.423	2.97276	388.474	5.37188
327.305	0.71395	392.025	1.74708	390.702	2.97854	388.754	5.36095
327.536	0.72442	392.303	1.7467	390.982	2.98432	389.032	5.35007
327.768	0.74302	392.583	1.74526	391.261	2.98364	389.309	5.33515
327.999	0.75581	392.861	1.74383	391.538	2.98296	389.589	5.32011
328.231	0.76047	393.137	1.7444	391.814	2.98228	389.866	5.30519
328.462	0.76163	393.414	1.74497	392.09	2.9833	390.142	5.30679
328.694	0.75116	393.694	1.74555	392.366	2.98432	390.419	5.30839
328.925	0.72791	393.97	1.74527	392.643	2.98725	390.695	5.31564
329.157	0.71744	394.247	1.74498	392.925	2.99022	390.972	5.32292
329.389	0.71744	394.526	1.74343	393.204	2.99316	391.249	5.3302
329.62	0.71744	394.803	1.7419	393.48	2.99486	391.529	5.34331
329.852	0.73023	395.078	1.74039	393.758	2.99656	391.81	5.35649
330.084	0.74186	395.355	1.74095	394.035	2.99656	392.088	5.36014
330.315	0.74186	395.637	1.74153	394.307	2.99656	392.363	5.36375
330.546	0.73837	395.917	1.74057	394.585	2.99386	392.64	5.36739
330.778	0.73721	396.19	1.73962	394.868	2.9911	392.919	5.36318
331.009	0.7186	396.466	1.73866	395.145	2.9884	393.194	5.35905
331.241	0.70814	396.748	1.73837	395.426	2.98909	393.47	5.35481
331.472	0.70465	397.025	1.73809	395.703	2.98976	393.748	5.35054
331.704	0.70814	397.303	1.74133	395.981	2.99044	394.029	5.34623
331.935	0.71395	397.582	1.74459	396.257	2.99453	394.311	5.3472
332.166	0.72442	397.86	1.74785	396.532	2.9986	394.588	5.34815
332.398	0.73256	398.138	1.749	396.808	2.99883	394.863	5.36026
332.629	0.73953	398.415	1.75014	397.09	2.99906	395.139	5.37243
332.861	0.73721	398.691	1.75053	397.369	2.99928	395.417	5.3847
333.092	0.72558	398.969	1.75091	397.649	2.9986	395.696	5.39563
333.323	0.72907	399.245	1.75129	397.927	2.99792	395.973	5.40652
333.555	0.73372	399.525	1.75731	398.202	2.99725	396.25	5.4174
333.786	0.73023	399.805	1.76335	398.479	2.99657	396.528	5.41772
334.018	0.72791	400.082	1.76658	398.757	2.99588	396.81	5.41805
334.249	0.73256	400.362	1.76985	399.031	2.99678	397.087	5.41419
334.481	0.72558	400.64	1.7731	399.312	2.9977	397.362	5.41037
334.713	0.72209	400.916	1.77224	399.59	2.9986	397.64	5.4065
334.945	0.72442	401.191	1.77138	399.867	3.00469	397.918	5.40843
335.176	0.73256	401.467	1.77233	400.148	3.01085	398.194	5.41035
335.407	0.74419	401.747	1.77328	400.426	3.0129	398.472	5.42143
335.639	0.75698	402.03	1.77425	400.703	3.01494	398.751	5.43257
335.871	0.75698	402.308	1.77483	400.978	3.01697	399.031	5.4437
336.101	0.75349	402.585	1.7754	401.255	3.01899	399.308	5.45462
336.333	0.74535	402.863	1.77597	401.536	3.02105	399.584	5.4655
336.564	0.72791	403.138	1.77254	401.815	3.02584	399.86	5.46571
336.796	0.7186	403.415	1.76909	402.091	3.03058	400.137	5.46592
337.028	0.7093	403.693	1.76832	402.369	3.03533	400.417	5.46614
337.259	0.70233	403.968	1.76756	402.646	3.03906	400.695	5.46037
337.491	0.70233	404.246	1.76679	402.924	3.04281	400.973	5.4546
337.723	0.7093	404.525	1.76621	403.204	3.04327	401.254	5.44788
337.954	0.71279	404.802	1.76564	403.48	3.04372	401.53	5.44127
338.185	0.7186	405.082	1.76507	403.758	3.04417	401.804	5.43472
338.416	0.72791	405.36	1.76449	404.035	3.04587	402.082	5.44012
338.648	0.72558	405.639	1.76392	404.312	3.04757	402.365	5.44562
338.879	0.72093	405.919	1.76392	404.586	3.05227	402.646	5.45839
339.111	0.72442	406.195	1.76392	404.863	3.05703	402.919	5.47084
339.343	0.72558	406.47	1.76544	405.144	3.06185	403.196	5.48345
339.574	0.72558	406.747	1.76697	405.427	3.06151	403.474	5.49881
339.806	0.73372	407.027	1.76851	405.705	3.06117	403.752	5.51423
340.038	0.7314	407.304	1.77368	405.981	3.06072	404.028	5.51572
340.268	0.73256	407.581	1.77884	406.257	3.06027	404.306	5.51722
340.499	0.73488	407.856	1.7832	406.535	3.05981	404.585	5.51872
340.732	0.72907	408.135	1.78763	406.81	3.06726	404.861	5.51108
340.964	0.72442	408.414	1.79205	407.087	3.07478	405.14	5.50333
341.195	0.72209	408.693	1.79666	407.366	3.07275	405.42	5.50139
341.426	0.71395	408.97	1.80123	407.649	3.07068	405.698	5.49946
341.658	0.71047	409.247	1.80238	407.927	3.06866	405.972	5.49756
341.889	0.71395	409.525	1.80353	408.203	3.06494	406.252	5.51269
342.12	0.71628	409.8	1.80467	408.483	3.06117	406.531	5.5277
342.352	0.71977	410.076	1.80354	408.76	3.06209	406.807	5.54047
342.584	0.73023	410.358	1.80238	409.036	3.06299	407.084	5.55329
342.815	0.74302	410.64	1.79677	409.309	3.0639	407.362	5.56617
343.046	0.74419	410.917	1.79125	409.589	3.06661	407.639	5.56982
343.277	0.73488	411.195	1.78573	409.869	3.06934	407.915	5.57345
343.509	0.73256	411.472	1.77768	410.148	3.07616	408.191	5.57708
343.741	0.72093	411.748	1.76966	410.424	3.08292	408.474	5.57126
343.972	0.70581	412.024	1.77023	410.702	3.08974	408.753	5.56553
344.204	0.71163	412.302	1.77081	410.979	3.09517	409.027	5.56045
344.435	0.72093	412.58	1.77138	411.256	3.10061	409.304	5.55533
344.667	0.72674	412.859	1.77454	411.535	3.10606	409.585	5.55014
344.899	0.73721	413.137	1.7777	411.812	3.10538	409.862	5.54662
345.13	0.74767	413.415	1.78096	412.091	3.1047	410.141	5.54309
345.361	0.73837	413.692	1.78422	412.369	3.10197	410.417	5.55281
345.593	0.73953	413.968	1.78745	412.645	3.09926	410.696	5.56266
345.825	0.7407	414.249	1.79293	412.921	3.09654	410.978	5.57259
346.057	0.73721	414.527	1.79836	413.195	3.09924	411.255	5.5909
346.288	0.73023	414.805	1.79989	413.474	3.10198	411.531	5.60914
346.519	0.7314	415.082	1.80142	413.757	3.1029	411.807	5.60935
346.751	0.72791	415.359	1.80295	414.037	3.1038	412.082	5.60956
346.981	0.7314	415.636	1.80334	414.316	3.1047	412.36	5.60978
347.213	0.73372	415.912	1.80372	414.592	3.10335	412.639	5.60048
347.445	0.73837	416.189	1.8041	414.87	3.10198	412.917	5.59118
347.677	0.73721	416.468	1.80955	415.148	3.10016	413.199	5.58558
347.908	0.73023	416.746	1.81501	415.423	3.09836	413.48	5.58
348.139	0.72209	417.029	1.81656	415.7	3.09654	413.756	5.57451
348.371	0.72209	417.311	1.8181	415.977	3.09518	414.031	5.58573
348.601	0.72442	417.584	1.8196	416.253	3.09382	414.307	5.59695
348.832	0.72791	417.859	1.81618	416.533	3.09811	414.586	5.61437
349.064	0.73488	418.138	1.81271	416.816	3.10245	414.863	5.63171
349.296	0.73721	418.414	1.81328	417.096	3.10674	415.138	5.64889
349.527	0.73953	418.692	1.81386	417.373	3.11494	415.418	5.68167
349.759	0.73721	418.971	1.81443	417.648	3.12306	415.698	5.7143
349.991	0.73837	419.247	1.81157	417.925	3.12691	415.975	5.71751
350.223	0.74535	419.526	1.80869	418.202	3.13076	416.251	5.72071
350.454	0.7407	419.805	1.80483	418.48	3.13463	416.528	5.72392
350.685	0.73488	420.082	1.80101	418.756	3.13565	416.805	5.69635
350.917	0.73721	420.357	1.79721	419.031	3.13667	417.083	5.66877
351.149	0.73837	420.633	1.8015	419.309	3.13802	417.362	5.65398
351.38	0.72209	420.911	1.80582	419.589	3.13938	417.642	5.63919
351.611	0.73256	421.192	1.81026	419.871	3.14075	417.919	5.62453
351.843	0.73953	421.469	1.81464	420.148	3.14143	418.193	5.63345
352.075	0.73605	421.746	1.81902	420.425	3.14211	418.472	5.64248
352.306	0.73372	422.025	1.82361	420.703	3.13936	418.75	5.66267
352.538	0.75116	422.304	1.82821	420.979	3.13664	419.031	5.68304
352.769	0.74419	422.583	1.83128	421.252	3.13395	419.312	5.7034
353.001	0.74302	422.859	1.83433	421.528	3.13866	419.588	5.72232
353.232	0.74884	423.136	1.83739	421.81	3.14347	419.864	5.74123
353.463	0.74767	423.413	1.83223	422.094	3.14899	420.139	5.74123
353.695	0.7407	423.69	1.82706	422.371	3.15438	420.414	5.74123
353.926	0.74419	423.97	1.82437	422.649	3.15979	420.694	5.74123
354.158	0.75	424.249	1.82168	422.925	3.16081	420.973	5.73245
354.39	0.74651	424.525	1.81902	423.202	3.16183	421.252	5.72369
354.621	0.75	424.801	1.82416	423.481	3.16069	421.53	5.71494
354.853	0.74884	425.081	1.82936	423.757	3.15956	421.808	5.70597
355.085	0.7407	425.36	1.83167	424.034	3.15843	422.087	5.69699
355.316	0.7314	425.637	1.83396	424.312	3.15911	422.364	5.70685
355.546	0.72907	425.913	1.83624	424.591	3.15979	422.64	5.71667
355.779	0.73023	426.193	1.83395	424.868	3.16047	422.916	5.72649
356.011	0.73256	426.472	1.83165	425.145	3.16286	423.193	5.75745
356.242	0.73953	426.749	1.83089	425.421	3.16523	423.472	5.78869
356.473	0.74419	427.025	1.83012	425.699	3.1666	423.751	5.79661
356.704	0.74651	427.303	1.82936	425.975	3.16795	424.028	5.80449
356.936	0.74767	427.58	1.82793	426.252	3.16931	424.306	5.81241
357.167	0.74767	427.859	1.82649	426.534	3.17306	424.582	5.79802
357.399	0.75	428.138	1.8238	426.815	3.17679	424.859	5.78356
357.63	0.75	428.416	1.82111	427.092	3.17906	425.139	5.77307
357.862	0.74535	428.692	1.81845	427.369	3.18133	425.42	5.76253
358.093	0.74186	428.969	1.81979	427.646	3.18359	425.697	5.75214
358.324	0.73837	429.245	1.82112	427.922	3.18359	425.974	5.75406
358.556	0.73372	429.523	1.82247	428.201	3.18359	426.251	5.75598
358.788	0.72907	429.802	1.83163	428.479	3.18609	426.526	5.77228
359.019	0.72558	430.081	1.84084	428.757	3.18858	426.803	5.78871
359.251	0.71628	430.357	1.84689	429.036	3.19108	427.084	5.80536
359.483	0.71279	430.637	1.85302	429.314	3.19415	427.362	5.83218
359.714	0.71047	430.919	1.8592	429.59	3.1972	427.643	5.85922
359.946	0.71163	431.196	1.86064	429.866	3.19923	427.921	5.85987
360.177	0.71977	431.473	1.86207	430.142	3.20126	428.197	5.86051
360.408	0.73023	431.749	1.85788	430.421	3.20332	428.473	5.86115
360.639	0.73372	432.026	1.85367	430.702	3.21013	428.749	5.84544
360.872	0.7314	432.304	1.84945	430.982	3.21692	429.025	5.82973
361.103	0.72674	432.581	1.84686	431.26	3.21646	429.304	5.82503
361.334	0.72442	432.859	1.84428	431.538	3.21601	429.584	5.82033
361.567	0.72442	433.136	1.84849	431.813	3.21556	429.865	5.81562
361.798	0.72558	433.412	1.85268	432.09	3.2159	430.145	5.82304
362.029	0.73256	433.69	1.85691	432.366	3.21624	430.423	5.83037
362.26	0.7314	433.971	1.86496	432.645	3.21579	430.697	5.84316
362.492	0.73488	434.25	1.87298	432.92	3.21534	430.973	5.856
362.723	0.7407	434.525	1.87279	433.2	3.21488	431.249	5.86884
362.955	0.74767	434.801	1.8726	433.481	3.21215	431.528	5.8868
363.186	0.75233	435.077	1.87241	433.76	3.20944	431.806	5.90475
363.417	0.76512	435.359	1.8649	434.036	3.21102	432.085	5.90346
363.649	0.76977	435.637	1.85748	434.313	3.21261	432.365	5.90218
363.88	0.76512	435.916	1.85653	434.589	3.2142	432.641	5.9009
364.111	0.76163	436.195	1.85557	434.865	3.21759	432.917	5.89191
364.343	0.76047	436.472	1.85461	435.144	3.221	433.192	5.88295
364.574	0.75349	436.746	1.85347	435.421	3.22483	433.47	5.88529
364.807	0.74419	437.024	1.85232	435.7	3.22869	433.751	5.88765
365.038	0.73256	437.304	1.85366	435.981	3.23256	434.03	5.89
365.269	0.73023	437.581	1.855	436.263	3.23359	434.307	5.9013
365.501	0.71977	437.858	1.85633	436.54	3.2346	434.586	5.91264
365.732	0.71744	438.135	1.86351	436.817	3.23415	434.864	5.92399
365.964	0.72209	438.412	1.87068	437.092	3.2337	435.139	5.93781
366.196	0.73488	438.693	1.8703	437.368	3.23324	435.412	5.95156
366.427	0.7314	438.975	1.86992	437.646	3.23302	435.691	5.95433
366.658	0.73953	439.254	1.86954	437.923	3.23279	435.973	5.95712
366.89	0.74302	439.528	1.86582	438.201	3.23256	436.252	5.9599
367.121	0.74302	439.804	1.86207	438.477	3.23527	436.529	5.94992
367.353	0.74302	440.082	1.85997	438.755	3.238	436.804	5.94002
367.584	0.75698	440.361	1.85786	439.034	3.24119	437.081	5.93151
367.816	0.75233	440.638	1.85576	439.313	3.24436	437.362	5.92288
368.047	0.75349	440.914	1.86176	439.59	3.24752	437.639	5.91437
368.279	0.75581	441.192	1.86781	439.867	3.25161	437.915	5.9265
368.51	0.75465	441.469	1.87242	440.144	3.25569	438.193	5.93874
368.742	0.74535	441.744	1.87699	440.42	3.26152	438.475	5.95404
368.973	0.75233	442.021	1.88159	440.7	3.26743	438.755	5.96922
369.204	0.75	442.301	1.88255	440.98	3.27337	439.032	5.98427
369.437	0.76047	442.581	1.88351	441.26	3.2761	439.307	5.99544
369.668	0.76512	442.857	1.88446	441.538	3.27881	439.584	6.00671
369.9	0.7593	443.138	1.88676	441.817	3.27904	439.863	6.00435
370.132	0.74767	443.418	1.88905	442.093	3.27926	440.138	6.00202
370.363	0.74651	443.694	1.88715	442.37	3.27949	440.418	5.99966
370.593	0.73721	443.971	1.88523	442.646	3.2839	440.696	5.98905
370.825	0.73721	444.248	1.88331	442.923	3.28833	440.973	5.9785
371.058	0.73721	444.526	1.87814	443.201	3.28947	441.252	5.97721
371.289	0.73837	444.803	1.87298	443.477	3.2906	441.529	5.97593
371.52	0.74651	445.082	1.87164	443.754	3.29173	441.805	5.97465
371.752	0.75349	445.359	1.8703	444.035	3.29105	442.082	5.98713
371.983	0.75116	445.636	1.86896	444.312	3.29037	442.36	5.99966
372.214	0.76279	445.913	1.86695	444.588	3.29194	442.642	6.01326
372.445	0.77442	446.188	1.86494	444.87	3.29354	442.92	6.02668
372.677	0.76628	446.463	1.86796	445.15	3.29513	443.198	6.04006
372.908	0.75698	446.743	1.87105	445.424	3.29818	443.476	6.0549
373.14	0.76047	447.024	1.87413	445.701	3.30125	443.751	6.06955
373.372	0.75465	447.305	1.88133	445.981	3.30102	444.028	6.06806
373.603	0.74186	447.583	1.88848	446.259	3.3008	444.306	6.06656
373.834	0.74302	447.859	1.88962	446.533	3.30057	444.583	6.06506
374.066	0.74767	448.138	1.89078	446.805	3.30593	444.862	6.0554
374.298	0.74186	448.413	1.89192	447.086	3.31146	445.138	6.04583
374.529	0.74186	448.688	1.89306	447.369	3.31398	445.414	6.05028
374.761	0.75	448.967	1.89422	447.649	3.31647	445.692	6.05477
374.993	0.76047	449.246	1.89575	447.926	3.31894	445.973	6.05929
375.224	0.76163	449.526	1.89728	448.204	3.31655	446.252	6.08435
375.455	0.75581	449.804	1.89881	448.481	3.31418	446.531	6.10931
375.687	0.74651	450.081	1.90082	448.758	3.31667	446.81	6.1216
375.918	0.74419	450.359	1.90283	449.036	3.31916	447.086	6.13373
376.15	0.73721	450.638	1.90341	449.313	3.32166	447.362	6.14586
376.381	0.72674	450.914	1.90398	449.589	3.32809	447.64	6.14243
376.613	0.72442	451.191	1.90455	449.867	3.33458	447.917	6.13901
376.844	0.73372	451.467	1.90513	450.145	3.33208	448.193	6.1356
377.076	0.73837	451.743	1.9057	450.424	3.32958	448.469	6.12006
377.307	0.7407	452.024	1.90378	450.7	3.3271	448.751	6.10418
377.538	0.74651	452.304	1.90186	450.976	3.32665	449.031	6.09858
377.77	0.75814	452.583	1.89996	451.254	3.32619	449.309	6.09301
378.002	0.76047	452.861	1.89738	451.533	3.32574	449.584	6.08751
378.233	0.75698	453.139	1.89479	451.809	3.33148	449.863	6.09813
378.464	0.7593	453.418	1.89479	452.089	3.3373	450.141	6.10867
378.696	0.7593	453.695	1.89479	452.369	3.33935	450.414	6.12531
378.927	0.76279	453.97	1.89689	452.646	3.34137	450.693	6.14225
379.158	0.76628	454.246	1.899	452.925	3.34342	450.973	6.15933
379.39	0.77326	454.521	1.90111	453.204	3.34855	451.253	6.17449
379.621	0.77791	454.799	1.90471	453.478	3.35362	451.529	6.18947
379.853	0.78023	455.078	1.90835	453.754	3.35677	451.806	6.18498
380.085	0.78372	455.36	1.91201	454.033	3.35995	452.083	6.18049
380.316	0.78721	455.641	1.91008	454.312	3.36314	452.36	6.176
380.548	0.78256	455.919	1.90817	454.592	3.36553	452.639	6.16093
380.778	0.78372	456.195	1.90627	454.87	3.3679	452.917	6.14586
381.011	0.78605	456.472	1.90484	455.144	3.36768	453.195	6.14115
381.242	0.77558	456.749	1.9034	455.421	3.36745	453.47	6.13649
381.474	0.76744	457.027	1.90608	455.701	3.36722	453.75	6.13175
381.705	0.7686	457.304	1.90875	455.985	3.36137	454.03	6.14789
381.937	0.7593	457.582	1.91144	456.26	3.35566	454.307	6.16382
382.169	0.75233	457.858	1.91543	456.538	3.35612	454.583	6.1844
382.4	0.74884	458.137	1.91948	456.815	3.35657	454.863	6.20525
382.631	0.74419	458.415	1.92197	457.092	3.35702	455.141	6.22602
382.863	0.74186	458.689	1.92444	457.369	3.3662	455.417	6.2423
383.095	0.74186	458.967	1.92694	457.646	3.37539	455.695	6.25872
383.326	0.7407	459.246	1.92435	457.923	3.38172	455.973	6.25143
383.557	0.7407	459.524	1.92177	458.199	3.38804	456.25	6.24414
383.789	0.74884	459.804	1.92062	458.479	3.39443	456.525	6.23692
384.02	0.75233	460.081	1.91947	458.756	3.39681	456.803	6.2257
384.252	0.74651	460.357	1.91833	459.032	3.39919	457.081	6.21447
384.484	0.73837	460.634	1.9209	459.309	3.39784	457.358	6.22105
384.715	0.73488	460.914	1.92349	459.589	3.39648	457.639	6.22772
384.947	0.73721	461.192	1.92617	459.869	3.39511	457.919	6.23435
385.178	0.73372	461.469	1.92883	460.147	3.3992	458.196	6.25845
385.409	0.73372	461.75	1.93153	460.422	3.40327	458.472	6.28245
385.64	0.74884	462.027	1.93095	460.7	3.40124	458.749	6.29437
385.872	0.76279	462.303	1.93038	460.978	3.39919	459.028	6.30639
386.104	0.76512	462.578	1.9283	461.256	3.39715	459.307	6.31836
386.336	0.76744	462.856	1.92619	461.535	3.39408	459.583	6.31548
386.567	0.77209	463.136	1.92407	461.812	3.39103	459.861	6.31259
386.799	0.76977	463.412	1.92664	462.088	3.39598	460.141	6.30096
387.03	0.7593	463.69	1.92923	462.366	3.40097	460.417	6.28948
387.261	0.74884	463.971	1.92943	462.646	3.40599	460.694	6.27796
387.492	0.74767	464.253	1.92962	462.925	3.41797	460.973	6.27238
387.724	0.75349	464.53	1.92981	463.201	3.42979	461.252	6.26682
387.955	0.75349	464.808	1.93297	463.477	3.43588	461.529	6.26129
388.187	0.75349	465.085	1.93612	463.753	3.44197	461.805	6.27466
388.418	0.75581	465.36	1.94011	464.034	3.44816	462.084	6.28822
388.65	0.75116	465.637	1.94413	464.316	3.44678	462.363	6.30194
388.882	0.74419	465.916	1.94818	464.592	3.44543	462.64	6.3156
389.113	0.74302	466.193	1.94587	464.868	3.44408	462.917	6.32926
[truncated: 11,034 more rows]

## Sheet: Fig. 3b
DSE-0	27.84	5.21
[truncated: 3 more rows]

## Sheet: Fig. 3c
0.54531	0.02059	0.28169	-0.0613	0.26656	-0.0582	0.30844	-0.05717
[truncated: 4,040 more rows]

[truncated: 17 more sheets: Fig. 3e, Fig. 3g, Fig. 3i, Fig. 4a, Fig. 4c, Fig. 4d, Fig. 4e, Fig. 4g, Fig. 4h, Fig. 5b, Fid. 6c, Fid. 6d, Fid. 6e, Fid. 6f, Fig. 6hi, Fig. 6hii, Fig. 6hiii]
